# Supplementary material for: It’s not you (well, it is a bit you), it’s me: Self- versus social image in warm-glow giving
Source: PLoS One. 2024 Mar 25;19(3):e0300868. doi: 10.1371/journal.pone.0300868 (PMC10962791; doi:10.1371/journal.pone.0300868)
Supplement: S5 Appendix — (XLSX) [file pone.0300868.s005.xlsx]

## Sheet: Data
id	emotion	eye_color	indifference	description	other	influence	altr	char_ineff	chil_supp	pers_value	finance	max	mixed_feel	other_r	connect	trust_is	Donation	give	Age	Male	Education	Ethnicity	Caucasian	Religion	strongrel	weakrel	Income	inc	why give/notgive	Whatdinkabouttheeye	Noeyes	Dynamiceyes	Turnoffeyes	PosDonation	Extra	Agreeable	Conscien	Neuro	Openn	First	Time	order	eyeson	Charity	turnedoff	saweyes	selfish
1	1	0	0	0	0	0	0	0	0	0	0	1	0	0	0	0	0	0	26	1	4	1	0	1	0	1	1	25	I wanted to maximize my profit	It was weird	0	0	1	0	3	8	4	4	6	1	154	4	1	6	0	1	1
2	0	0	0	0	1	0	0	0	0	0	0	0	0	1	0	0	0	0	26	1	4	2	1	5	1	0	2	75	my wish	none	0	1	0	0	5	7	7	7	7	1	211	2	1	2	0	1	0
3	0	0	0	0	0	0	0	0	1	0	0	0	0	0	0	0	20	1	29	0	5	2	1	4	1	0	2	75	I chose Big Brothers Big Sisters because they provide one to one mentoring of youth and children residing in single parent family.	N/A	1	0	0	1	8	8	8	4	7	1	608	1	0	4	0	0	0
4	0	0	0	0	0	0	0	1	0	0	0	0	0	0	0	0	0	0	41	1	4	2	1	1	0	1	2	75	My charity gets 200 ECU no matter what I choose	N/A	1	0	0	0	6	9	10	3	10	1	261	1	0	10	0	0	1
5	0	0	0	0	0	0	0	0	0	0	0	0	0	1	0	0	0	0	29	1	5	5	0	4	1	0	2	75	I don't feel like	N/A	1	0	0	0	7	9	10	4	7	1	620	1	0	1	0	0	0
6	1	0	0	0	0	0	0	0	0	0	0	1	0	0	0	0	0	0	37	1	4	3	0	1	0	1	1	25	Since the charity would always receive 200 ECU regardless of my decision, I decided to maximize the amount of ECU that I would receive.	I felt self-conscious having the eyes look at me. It very much felt like I was being judged.	0	0	1	0	4	8	9	5	8	1	494	3	0	7	1	1	1
7	0	0	0	0	1	0	0	0	0	0	1	0	0	0	0	0	0	0	40	0	4	1	0	4	1	0	1	25	At the moment I need it more.	Nothing	0	0	1	0	3	7	9	4	9	1	394	4	1	4	0	1	1
8	0	0	0	0	1	0	0	0	0	0	0	0	0	1	0	0	0	0	47	1	4	2	1	4	1	0	2	75	my wish	none	0	0	1	0	7	6	6	8	6	1	298	4	1	4	0	1	0
9	0	0	0	0	0	0	0	1	0	0	0	0	0	0	0	0	0	0	45	1	4	2	1	5	1	0	1	25	It made no difference in how much the charity got, I couldn't help the charity at all since the donation I made was reduced by the same amount.	N/A	1	0	0	0	2	6	8	4	10	1	315	1	0	6	0	0	1
10	0	0	0	0	0	0	1	0	0	0	0	0	0	0	0	0	35	1	25	1	5	2	1	3	0	0	5	225	i like to help others	N/A	1	0	0	1	7	7	7	5	7	1	118	1	0	1	0	0	0
11	0	0	0	0	0	0	0	1	0	0	0	0	0	0	0	0	0	0	62	0	4	2	1	5	1	0	2	75	The charity will not benefit any more from my donating to it. If the total donation would increase by the amount I give, that would have made a difference.	N/A	1	0	0	0	6	10	10	2	10	1	1037	1	0	6	0	0	1
12	1	0	0	0	0	0	1	0	0	0	0	0	0	0	0	0	50	1	31	0	5	5	0	4	1	0	4	175	to help them	its sad	0	1	0	1	7	4	7	4	6	0	1201	2	1	2	0	1	0
13	0	0	0	0	0	0	0	0	0	0	0	0	0	1	0	0	20	1	32	1	4	2	1	4	1	0	2	75	pity to people	N/A	1	0	0	1	6	9	8	5	6	1	782	1	0	1	0	0	0
14	0	0	0	0	0	1	0	1	0	0	0	0	0	0	0	0	0	0	35	0	4	2	1	1	0	1	1	25	Because the charity would receive the same amount regardless if I contributed or not so by choosing not to donate I wasn't actually depriving the charity of receiving money it otherwise would have.	Where they there to make me feel watched/observed? I said they were blue but perhaps they were actually hazel.	0	0	1	0	3	5	3	9	9	1	725	4	1	6	0	1	1
15	0	0	0	0	0	0	1	0	0	0	0	0	0	0	0	0	25	1	47	0	4	2	1	1	0	1	1	25	When given the opportunity I always try to donate at least some amount.	N/A	1	0	0	1	2	7	8	10	8	1	543	1	0	10	0	0	0
16	0	0	0	0	0	0	0	0	0	0	1	0	0	0	0	0	0	0	45	0	4	2	1	1	0	1	2	75	need the money	N/A	1	0	0	0	3	8	6	8	10	1	476	1	0	9	0	0	1
17	0	0	1	0	0	0	0	0	0	0	1	0	0	0	0	0	0	0	48	1	3	2	1	1	0	1	1	25	I wanted all the money since you are paying nothing for the hit	didn't care	0	0	1	0	2	8	6	6	7	1	168	4	1	1	0	1	1
18	0	0	0	0	0	0	0	0	0	0	0	0	0	1	0	0	0	0	64	0	4	2	1	4	1	0	2	75	I like to donate on my own.	N/A	1	0	0	0	3	7	6	7	8	1	253	1	0	7	0	0	0
19	1	0	0	0	0	0	1	0	0	0	0	0	0	0	0	0	50	1	27	0	4	1	0	4	1	0	1	25	Every bit counts.	They were off-putting.	0	0	1	1	4	4	6	8	10	0	466	3	0	1	1	1	0
20	0	0	0	1	0	0	0	0	0	0	0	0	0	1	0	0	25	1	34	0	4	2	1	5	1	0	1	25	Whenever there is a disaster in the USA ranging from natural causes, or local food drives the American Red Cross is always there stepping up to the plate helping any person that they can.	The person blinked a lot and they were hard to look at	0	0	1	1	6	6	9	6	8	1	715	3	0	2	1	1	0
21	0	0	0	0	0	0	0	0	0	0	0	0	0	0	1	0	40	1	30	1	4	1	0	5	1	0	1	25	I decide to donate to the American Red Cross because I am a volunteer member as such helping my society for more proper funding	N/A	1	0	0	1	6	9	10	4	7	0	681	1	0	2	0	0	0
22	1	0	0	0	0	0	0	0	0	0	0	0	0	1	0	0	150	1	28	0	4	2	1	4	1	0	3	125	Based on my thoughts.	It was anxious.	0	0	1	1	5	5	6	6	6	1	222	3	0	1	1	1	0
23	0	0	0	1	0	0	0	0	0	0	1	0	0	0	0	0	0	0	27	0	4	2	1	1	0	1	1	25	Because they would get the same amount no matter what I donated. And I need the money for myself.	It was hard to tell the color. I don't know if I've seen someone with eyes like that. They were pretty.	0	1	0	0	2	3	6	10	9	1	258	2	1	6	0	1	1
24	0	0	0	0	0	0	1	0	0	0	0	0	0	0	0	0	100	1	51	0	5	2	1	3	0	0	2	75	to support people	N/A	1	0	0	1	7	8	6	6	6	1	771	1	0	1	0	0	0
25	0	0	0	0	1	0	0	0	0	0	0	1	0	0	0	0	0	0	44	0	3	2	1	2	0	1	1	25	I didn't see an incentive to donate anything, the only incentive was to donate nothing, so you could get the most pay possible form the task. Perhaps you should have included a charity for cats and dogs.	The eye's are nice enough. I'm not intimidated.	0	0	1	0	2	4	8	8	8	1	462	3	0	6	1	1	1
26	1	0	0	0	0	0	1	0	0	0	0	0	0	0	0	0	50	1	35	1	4	2	1	5	1	0	1	25	Its for a good cause.	I thought it was a little weird.	0	0	1	1	4	8	9	6	6	1	282	3	0	1	1	1	0
27	1	0	0	0	0	0	0	1	0	0	0	0	0	0	0	0	0	0	39	0	5	2	1	4	1	0	1	25	I chose not to donate because they would still receive the same amount regardless so there was no point reducing mine	It felt strange	0	1	0	0	6	9	9	2	8	1	939	2	1	7	0	1	1
28	0	0	0	0	0	0	0	0	0	0	1	0	0	0	0	0	0	0	30	0	4	2	1	3	0	0	1	25	I need to buy my grandmother food, so I need every dime I make	N/A	1	0	0	0	2	5	5	10	8	1	216	1	0	7	0	0	1
29	0	0	0	0	0	0	0	1	0	0	0	0	0	0	0	0	0	0	32	0	3	2	1	1	0	1	2	75	the donation will get the same amount either way	N/A	1	0	0	0	3	4	8	10	9	1	133	1	0	6	0	0	1
30	0	0	0	0	0	0	1	0	0	0	0	0	0	0	0	0	0	0	59	1	3	2	1	1	0	1	1	25	I think they do good work.	N/A	1	0	0	0	5	3	10	2	4	1	292	1	0	1	0	0	0
31	0	0	0	0	0	0	1	0	0	0	0	0	0	0	0	0	10	1	47	1	5	2	1	2	0	1	3	125	Because the charity support a good cause	N/A	1	0	0	1	4	9	7	5	4	1	1577	1	0	1	0	0	0
32	1	0	0	0	0	0	1	0	0	0	0	0	0	0	0	0	50	1	42	1	4	2	1	4	1	0	1	25	I felt it was a good charity.	I felt that I was being watched.	0	0	1	1	4	7	8	4	4	1	581	3	0	2	1	1	0
33	0	0	0	0	1	0	0	0	0	0	1	0	0	0	0	0	0	0	60	0	4	2	1	1	0	1	1	25	You set the fee for this HIT at 0. Why would I give away the bonus?	It looked like an older person.	0	1	0	0	4	6	5	7	7	1	276	2	1	2	0	1	1
34	0	0	0	0	0	0	0	0	0	0	0	0	0	1	0	0	20	1	28	0	4	2	1	5	1	0	1	25	150	N/A	1	0	0	1	6	7	7	6	6	1	138	1	0	7	0	0	0
35	0	0	0	0	0	0	0	0	0	0	0	1	0	0	0	0	0	0	26	0	4	2	1	2	0	1	1	25	We each get the most money possible for the scenario that way.	N/A	1	0	0	0	2	6	6	8	8	0	348	1	0	11	0	0	1
36	0	0	1	0	0	0	0	0	0	0	1	0	0	0	0	0	0	0	31	1	5	2	1	1	0	1	1	25	I'm working to make a sufficient wage for myself, not to donate to charity.	I didn't have many thoughts on them.	0	0	1	0	10	6	10	2	10	1	157	3	0	7	1	1	1
37	0	1	0	0	0	0	0	0	0	0	0	0	0	1	0	0	50	1	26	1	4	3	0	3	0	0	2	75	150	the eye is in ash color and it is different to the other people eye is	0	1	0	1	6	4	5	5	7	1	399	2	1	7	0	1	0
38	0	0	0	0	0	0	0	0	0	0	1	0	0	0	0	0	0	0	36	1	5	2	1	5	1	0	2	75	The charity would be 200 regardless so I might as well keep my money.	N/A	1	0	0	0	10	10	10	2	9	1	226	1	0	6	0	0	1
39	0	0	0	0	0	0	0	0	0	0	0	0	0	1	0	0	100	1	28	1	4	1	0	2	0	1	2	75	I donated to my charity to act as a personal contributor. Easily I can take the 200 for myself and it will still be matched at 200. Thus the donation being the same and myself losing nothing. However, it is debatable if the donation is truly my own because there is no value sacrifice on my own end. I am simply allowing for another party to cover the full donation without making one of my own.	N/A	1	0	0	1	2	7	6	2	6	1	720	1	0	6	0	0	0
40	0	0	0	0	0	0	0	0	0	0	1	0	0	0	0	0	0	0	34	1	4	2	1	2	0	1	1	25	Because it didn't effect what the charity got and I'm assuming the researcher has more money than I do	N/A	1	0	0	0	7	6	10	4	8	1	325	1	0	4	0	0	1
41	0	0	0	0	1	0	0	0	0	0	0	0	0	1	0	0	50	1	35	1	4	1	0	5	1	0	3	125	It deals with a touchy cause	types of eyes	0	1	0	1	10	10	10	2	7	0	485	2	1	2	0	1	0
42	0	0	0	0	0	0	0	0	0	0	0	1	0	0	0	0	0	0	42	0	3	2	1	2	0	1	1	25	they were getting the same amount anyway so I maximized what I could gain	N/A	1	0	0	0	6	7	8	9	4	1	281	1	0	4	0	0	1
43	0	0	0	0	0	0	0	1	0	0	0	0	0	0	0	0	0	0	28	1	3	2	1	2	0	1	2	75	Didn't think I had to if either way they would receive 200 no matter what.	N/A	1	0	0	0	3	6	4	8	7	0	212	1	0	7	0	0	1
44	0	0	0	1	0	0	0	0	1	0	0	0	0	0	0	0	35	1	25	1	5	2	1	4	1	0	2	75	to help the children	eyes are very important to see the world.	0	1	0	1	7	5	5	7	7	1	616	2	1	7	0	1	0
45	0	0	0	1	0	0	0	1	0	0	0	0	0	0	0	0	0	0	46	0	4	2	1	4	1	0	3	125	I chose not to donate because the charity would get the same amount regardless if I donated or not.	I think the eye color was very hard to determine. Also they did not seem friendly.	0	1	0	0	2	2	10	4	8	1	446	2	1	6	0	1	1
46	0	0	0	0	0	0	0	0	1	0	0	0	0	0	0	0	35	1	25	0	5	2	1	5	1	0	2	75	TO IMPROVE THE CHILDREN'S HEALTH STATUS.	N/A	1	0	0	1	7	7	7	5	3	1	268	1	0	7	0	0	0
47	1	0	0	0	0	0	0	1	0	0	0	0	0	0	0	0	0	0	39	0	3	1	0	4	1	0	1	25	I knew the charity would receive the same amount if I chose to donate or not.	The eyes seemed creepy and judgmental.	0	0	1	0	3	5	9	9	10	0	1002	3	0	1	1	1	1
48	1	0	0	0	0	0	0	1	0	0	0	0	0	0	0	0	0	0	35	0	4	2	1	1	0	1	2	75	Because they would receive 200 ECU regardless of if I donated	weird	0	1	0	0	3	6	6	5	4	1	293	2	1	2	0	1	1
49	0	1	0	0	0	0	0	0	0	0	0	0	0	1	0	0	60	1	47	1	5	5	0	4	1	0	2	75	150	like gray eye	0	1	0	1	5	5	6	5	6	1	617	2	1	7	0	1	0
50	0	0	0	0	0	0	0	0	0	0	1	0	0	0	0	0	0	0	24	0	4	3	0	1	0	1	2	75	I want to keep as much money to myself as possible.	N/A	1	0	0	0	3	8	6	5	3	0	334	1	0	1	0	0	1
51	0	0	0	0	1	0	0	0	0	0	0	1	0	0	0	0	10	1	45	0	4	6	0	4	1	0	1	25	I knew that whatever I donated would be met with a donation from the experimenter and that made me feel better about donating less.	I liked that I had someone watching me to hold me accountable for my actions.	0	0	1	1	5	10	10	2	10	1	1147	4	1	2	0	1	1
52	0	0	0	0	0	0	0	0	0	0	0	0	0	0	1	0	0	0	32	1	4	2	1	1	0	1	6	275	it was a charity a friend brought up to me	N/A	1	0	0	0	6	8	8	3	7	1	182	1	0	7	0	0	0
53	0	0	0	0	0	0	0	0	0	1	0	0	0	0	0	0	35	1	24	0	4	2	1	5	1	0	2	75	I like	N/A	1	0	0	1	7	6	6	6	8	0	583	1	0	1	0	0	0
54	1	0	0	0	0	0	0	0	0	0	0	1	0	0	0	0	0	0	40	0	4	4	0	4	1	0	1	25	Because the researcher will pay up to 200 ECU so I didn't have to donate from my money.	Those eyes were judgmental	0	1	0	0	5	8	5	6	6	1	607	2	1	7	0	1	1
55	0	0	0	0	0	1	0	0	0	0	0	0	0	1	0	0	50	1	36	1	4	2	1	4	1	0	1	25	Why not	Why do we need the eyes?	0	0	1	1	8	7	7	5	8	1	385	3	0	4	1	1	0
56	1	0	0	0	0	0	0	0	0	0	0	0	0	1	0	0	50	1	32	1	3	2	1	2	0	1	1	25	the cause	unnerving	0	0	1	1	4	4	7	7	7	1	299	3	0	9	1	1	0
57	0	0	0	1	0	0	0	0	0	0	1	0	0	0	0	0	0	0	37	1	4	2	1	2	0	1	1	25	I wanted the money and it didn't matter if I donated because they will get the same amount.	They looked dead.	0	1	0	0	4	4	9	6	8	1	274	2	1	6	0	1	1
58	0	0	0	1	0	0	1	0	0	0	0	0	0	0	0	0	45	1	21	0	3	1	0	6	999	999	1	25	There were good causes listed	They were scary and odd	0	0	1	1	3	5	5	9	9	0	597	3	0	7	1	1	0
59	0	0	0	1	0	0	1	0	0	0	0	0	0	0	0	0	50	1	60	1	4	1	0	5	1	0	2	75	I love to support people.	They look pale and unhealthy.	0	1	0	1	6	6	8	4	6	0	529	2	1	4	0	1	0
60	1	0	0	0	0	0	0	0	0	0	0	0	0	1	0	0	150	1	26	1	4	2	1	3	0	0	1	25	Good	Attractive	0	1	0	1	6	5	5	5	7	0	347	2	1	7	0	1	0
61	0	0	0	0	0	1	0	0	0	0	0	0	0	1	0	0	10	1	35	1	4	5	0	4	1	0	1	25	to support cancer patients	seeking for help	0	1	0	1	6	6	6	7	8	1	392	2	1	1	0	1	0
62	0	0	1	0	0	0	0	0	1	0	0	0	0	0	0	0	50	1	31	1	4	2	1	4	1	0	1	25	No one should be without food, especially children that are growing and developing.	They didn't bother me.	0	0	1	1	3	7	10	7	10	1	628	3	0	7	1	1	0
63	1	0	0	0	0	0	0	1	0	0	0	0	0	0	0	0	0	0	25	0	4	4	0	3	0	0	2	75	because it would receive the same amount no matter how much I choose to donate	scary because they are moving	0	1	0	0	9	10	10	2	10	1	256	2	1	2	0	1	1
64	0	0	0	0	0	0	0	1	0	0	0	0	0	0	0	0	0	0	35	0	4	2	1	4	1	0	2	75	the same amount was donated whether I donated or not	N/A	1	0	0	0	2	6	6	5	8	1	207	1	0	7	0	0	1
65	0	1	0	0	0	0	1	0	0	0	0	0	0	0	0	0	200	1	23	1	4	2	1	5	1	0	3	125	They're a good charity. I think the exercise is a test, but even if it isn't it doesn't really cost me anything to give my reward to them. I'd rather give away my reward given the opportunity because I don't really need it.	They were pretty, also somewhat bluish but mostly grey.	0	1	0	1	4	3	7	9	10	1	535	2	1	6	0	1	0
66	1	0	0	0	0	0	0	0	0	0	0	0	0	1	0	0	20	1	33	1	4	1	0	1	0	1	1	25	I liked it better than the test of the options	It was confussing	0	0	1	1	2	6	9	8	10	0	608	4	1	7	0	1	0
67	0	0	0	0	0	0	0	0	0	0	0	0	0	1	0	0	0	0	41	0	3	2	1	3	0	0	1	25	If I did not give then both me and the charity receive a fair amount	N/A	1	0	0	0	8	6	6	9	8	1	320	1	0	1	0	0	0
68	0	0	0	0	0	0	0	1	0	0	0	0	0	0	0	0	0	0	71	0	3	2	1	4	1	0	1	25	Because the charity receives the same amount no matter what I did	N/A	1	0	0	0	6	9	9	4	9	1	384	1	0	9	0	0	1
69	0	0	0	0	1	0	0	0	0	1	0	0	0	0	0	0	150	1	42	1	4	3	0	3	0	0	2	75	For my satisfaction.	Nothing	0	1	0	1	6	5	5	7	5	1	348	2	1	1	0	1	0
70	0	0	1	0	0	0	0	0	0	0	0	1	0	0	0	0	0	0	39	1	4	2	1	1	0	1	2	75	I prefer to maximize my earnings for this experiment.	Nothing special in particular.	0	1	0	0	2	9	6	6	8	1	1101	2	1	1	0	1	1
71	0	0	0	1	0	0	0	0	0	0	0	0	0	1	0	0	50	1	47	0	4	2	1	4	1	0	4	175	Donation amount will use for Cancer people	The eyes are gray and bold	0	0	1	1	6	9	8	4	6	0	1426	4	1	1	0	1	0
72	0	0	0	0	0	0	0	0	0	0	1	0	0	0	0	0	0	0	30	1	4	2	1	5	1	0	1	25	I did not have money to donate	N/A	1	0	0	0	6	5	6	2	8	1	392	1	0	1	0	0	1
73	0	0	0	0	0	0	0	0	0	0	1	0	0	0	0	0	1	1	36	1	4	2	1	1	0	1	2	75	this survey pays 0, so it does not motivates to donate.	N/A	1	0	0	1	6	9	9	3	7	1	279	1	0	9	0	0	1
74	0	0	0	0	1	0	1	0	0	0	0	0	0	0	0	0	100	1	29	1	5	2	1	4	1	0	1	25	It is a worthy cause that is important to many people	Interesting question	0	1	0	1	6	7	8	6	5	1	241	2	1	1	0	1	0
75	0	0	0	0	1	0	0	0	0	0	0	0	0	1	0	0	0	0	40	0	5	2	1	4	1	0	2	75	American red cross	2	0	1	0	0	6	8	7	5	8	1	206	2	1	2	0	1	0
76	0	0	0	0	0	0	0	0	0	0	0	0	0	1	0	0	30	1	28	1	5	2	1	5	1	0	4	175	interesting	N/A	1	0	0	1	6	8	6	7	5	1	190	1	0	2	0	0	0
77	1	0	0	0	0	0	0	0	1	0	0	0	0	0	0	0	40	1	42	1	4	2	1	4	1	0	2	75	Because I felt they needed help as children and can not work to generate funds for themselves.	The eyes was that of sadness and in need of support.	0	0	1	1	9	10	9	2	7	1	711	3	0	7	1	1	0
78	0	0	0	0	0	0	0	1	0	0	0	0	0	0	0	0	1	1	44	1	3	2	1	5	1	0	1	25	the charity was going to receive 200 ECU regardless of how much I donated	N/A	1	0	0	1	2	9	9	9	10	1	664	1	0	4	0	0	1
79	0	0	0	1	0	0	1	0	0	0	0	0	0	0	0	0	50	1	34	0	3	2	1	2	0	1	3	125	I feel it's a worthy cause and if we all just donated a little bit it's amazing what we could accomplish	hard to decide if they were grey or blue, it also seemed like they looked down right when I was typing	0	1	0	1	3	6	10	8	4	1	387	2	1	7	0	1	0
80	0	0	0	0	0	0	0	0	0	0	1	0	0	0	0	0	0	0	66	1	4	2	1	4	1	0	1	25	I need the money at this time	N/A	1	0	0	0	2	10	9	2	9	1	240	1	0	1	0	0	1
81	0	0	0	0	0	0	0	0	0	0	0	0	0	1	0	0	150	1	46	0	4	2	1	5	1	0	1	25	1	N/A	1	0	0	1	7	7	5	8	6	0	146	1	0	10	0	0	0
82	1	0	0	0	0	0	0	0	0	0	1	0	0	0	0	0	0	0	30	1	3	2	1	2	0	1	1	25	need the money for myself	creepy	0	0	1	0	5	3	9	5	10	0	712	3	0	10	1	1	1
83	0	0	0	0	0	0	0	0	0	0	1	0	0	0	0	0	0	0	37	1	3	4	0	1	0	1	1	25	I am currently not working and would prefer to have all income I can get readily available.	N/A	1	0	0	0	2	3	5	8	3	1	297	1	0	6	0	0	1
84	1	0	0	0	0	0	0	0	1	0	0	0	0	0	0	0	50	1	25	0	4	2	1	5	1	0	2	75	Its help children	Its is very expresive	0	1	0	1	6	6	6	6	6	0	268	2	1	7	0	1	0
85	0	0	0	0	0	0	0	1	0	0	0	0	0	0	0	0	30	1	60	1	4	2	1	3	0	0	1	25	charity didn't support this worthy and didn't worth	N/A	1	0	0	1	6	6	7	5	7	1	707	1	0	4	0	0	1
86	1	0	0	0	0	0	0	0	0	0	0	0	0	0	1	0	20	1	67	0	4	2	1	5	1	0	2	75	I'm a cancer survivor	They were nice eyes.	0	0	1	1	3	8	10	2	9	1	240	3	0	1	1	1	0
87	1	0	0	0	0	0	0	0	0	0	0	0	0	1	0	0	75	1	21	0	3	2	1	4	1	0	1	25	It's not fair to have somebody else assume donation responsibility	They were pretty	0	1	0	1	8	8	8	9	6	1	483	2	1	4	0	1	0
88	0	0	0	0	0	0	0	0	0	0	0	0	1	0	0	0	0	0	54	1	3	2	1	4	1	0	1	25	I do these type studies all the time where they ask you to donate, I am not sure sometimes if they will, and I always donate but at this time I am in bad need myself, thank you	N/A	1	0	0	0	7	8	10	10	10	1	569	1	0	2	0	0	1
89	0	0	0	0	0	0	0	0	1	0	0	0	0	0	0	0	70	1	68	1	5	3	0	3	0	0	1	25	Because most effective charities providing food,clothing, etc. for children.	N/A	1	0	0	1	7	8	6	3	5	0	1463	1	0	7	0	0	0
90	0	0	0	1	0	0	0	0	0	0	0	0	0	1	0	0	100	1	52	0	4	2	1	3	0	0	1	25	MY WISH	EYES BELONGS TO AN OLDER WOMAN	0	1	0	1	6	7	6	8	8	1	548	2	1	11	0	1	0
91	1	0	0	0	0	0	0	0	0	0	0	1	0	0	0	0	0	0	53	1	3	2	1	1	0	1	1	25	No matter what I personally donated, the same amount would be given to the charity, so I chose to benefit myself while knowing the charity would still benefit as well.	Seemed a little creepy to me	0	1	0	0	2	8	8	2	4	1	446	2	1	10	0	1	1
92	1	0	0	0	0	0	1	0	0	0	0	0	0	0	0	0	50	1	35	1	5	2	1	5	1	0	2	75	To save the people.	eyes are most important in life	0	1	0	1	6	7	7	6	6	1	1154	2	1	7	0	1	0
93	1	0	0	0	0	0	0	0	0	0	0	0	0	0	1	0	10	1	46	1	4	2	1	2	0	1	2	75	Family history of cancer	Creepy	0	0	1	1	3	9	7	5	5	1	406	4	1	1	0	1	0
94	1	0	0	0	0	0	0	0	0	0	0	0	0	0	1	0	50	1	28	1	3	3	0	4	1	0	1	25	I chose to donate to Feed the Children because I've suffered from hunger before and I believe the cause is important.	I found the eyes strange and somewhat scary.	0	1	0	1	5	9	7	8	10	1	857	2	1	7	0	1	0
95	1	0	0	0	0	0	0	1	0	0	0	0	0	0	0	0	0	0	26	0	3	2	1	1	0	1	1	25	it didn't matter, they would get the same regardless	they were kind of unnerving	0	0	1	0	2	7	3	8	8	1	149	3	0	7	1	1	1
96	0	0	0	0	1	0	0	0	0	0	1	0	0	0	0	0	0	0	37	0	4	2	1	4	1	0	1	25	i need the money	nothing	0	1	0	0	4	8	8	8	8	1	224	2	1	1	0	1	1
97	0	0	0	0	1	0	0	0	0	0	0	0	0	1	0	0	50	1	42	0	4	2	1	5	1	0	2	75	red gross in donate	2	0	1	0	1	7	7	7	5	7	1	286	2	1	2	0	1	0
98	0	0	0	0	0	0	0	0	0	0	1	0	0	0	0	0	5	1	40	0	3	2	1	2	0	1	1	25	donated small amount. would prefer to keep more for myself since i can barely afford to eat.	N/A	1	0	0	1	3	4	9	10	9	1	455	1	0	9	0	0	1
99	1	0	0	0	0	0	0	0	0	0	0	1	0	0	0	0	10	1	37	0	4	6	0	1	0	1	1	25	I only needed to donate a little bit and they would get 200 ECU so it seemed worth it	creepy	0	0	1	1	2	3	6	7	8	1	287	3	0	9	1	1	1
100	1	0	0	0	0	0	0	1	0	0	0	0	0	0	0	0	0	0	37	0	3	2	1	3	0	0	3	125	they'd receive the same amount either way	they were creepy	0	0	1	0	4	5	8	10	5	1	324	3	0	1	1	1	1
101	0	0	0	0	1	0	0	0	0	0	0	0	0	1	0	0	200	1	35	0	5	2	1	3	0	0	2	75	4	2	0	0	1	1	7	6	5	6	8	1	1627	3	0	10	1	1	0
102	0	0	0	0	0	0	0	0	0	1	0	0	0	0	0	0	80	1	42	1	4	2	1	3	0	0	3	125	because homeless getting jobs will help strengthen the economy and move us closer to a Utopia	N/A	1	0	0	1	7	8	5	9	9	1	390	1	0	8	0	0	0
103	0	0	0	1	0	0	0	0	0	0	0	0	0	1	0	0	35	1	38	1	4	1	0	4	1	0	1	25	Welfare of Child	Open and CLose Normally	0	0	1	1	9	9	8	6	4	0	665	3	0	7	1	1	0
104	0	0	0	0	0	0	1	0	0	0	0	0	0	0	0	0	20	1	35	0	5	2	1	5	1	0	2	75	To help people through doctors	N/A	1	0	0	1	7	10	8	3	6	1	306	1	0	6	0	0	0
105	0	0	0	1	0	0	0	0	1	0	0	0	0	0	0	0	0	0	64	0	4	2	1	5	1	0	2	75	Itt is important that children are nourished	They were creepy and reminded me of people moving in the photo's in Harry Potter.a	0	0	1	0	9	7	10	2	9	1	408	4	1	7	0	1	0
106	0	0	0	0	0	0	0	1	0	0	0	0	0	0	0	0	0	0	51	0	3	2	1	5	1	0	1	25	There was no reason to. The charity would get the same amount either way.	N/A	1	0	0	0	2	8	5	7	8	1	264	1	0	6	0	0	1
107	1	0	0	0	0	0	0	0	0	0	1	0	0	0	0	0	0	0	27	1	4	2	1	1	0	1	1	25	I need the two dollars	They were creepy and I did not want them watching as I decided.	0	0	1	0	6	9	5	10	4	1	176	3	0	6	1	1	1
108	1	0	0	0	0	0	0	0	0	0	1	0	0	0	0	0	0	0	53	0	3	2	1	5	1	0	1	25	We are on a fixed income and need the extra money to be able to pay bills and buy groceries plus the charity will get the donation from the experimenter.	I think they were a little angry looking, spooky and I don't understand what they had to do with this survey.	0	1	0	0	7	6	10	5	7	1	464	2	1	7	0	1	1
109	0	1	0	0	0	0	0	0	0	0	1	0	0	0	0	0	0	0	25	0	3	3	0	1	0	1	1	25	I wanted to keep as much money for myself	It was hard to tell their color.	0	1	0	0	2	6	5	9	8	0	506	2	1	6	0	1	1
110	0	0	0	1	0	0	0	1	0	0	0	0	0	0	0	0	0	0	52	0	5	2	1	1	0	1	3	125	it didn't matter how much I donated they would get the same amount	probing	0	1	0	0	5	8	9	4	7	1	292	2	1	7	0	1	1
111	0	1	0	0	0	0	0	0	0	0	0	0	0	1	0	0	200	1	25	1	4	2	1	5	1	0	5	225	2	grey	0	0	1	1	7	5	5	5	6	1	205	3	0	4	1	1	0
112	1	0	0	0	0	0	0	0	0	0	1	0	0	0	0	0	0	0	25	1	4	1	0	4	1	0	1	25	Because I could use the money and they'll get a donation regardless	Honestly, they were kind of creepy	0	1	0	0	4	8	5	8	9	1	300	2	1	6	0	1	1
113	0	0	0	0	0	1	0	0	0	0	0	0	1	0	0	0	110	1	21	1	3	3	0	2	0	1	2	75	I wanted to keep the money but I didn't want someone else to not keep any of their money, I felt bad for them.	I thought they were there to make me feel more pressured to give more.	0	1	0	1	4	5	7	5	8	0	593	2	1	1	0	1	0
114	0	1	0	0	0	0	0	0	0	0	1	0	0	0	0	0	0	0	26	1	4	2	1	5	1	0	4	175	I chose not to donate so I could receive more money myself.	Beautiful grey or blue hard to tell.	0	0	1	0	4	7	8	7	8	1	293	3	0	10	1	1	1
115	0	0	0	0	0	0	0	0	1	0	0	0	0	0	0	0	150	1	37	1	4	2	1	4	1	0	2	75	Because everyone could use a role model. People who grow in single family homes are at higher risk for struggling In life because you only have one parent as a provider, which is enormously difficult.	N/A	1	0	0	1	5	6	6	6	9	0	485	1	0	4	0	0	0
116	1	0	0	0	0	0	1	0	0	0	0	0	0	0	0	0	39	1	31	1	4	2	1	5	1	0	1	25	I want to help them.	eyes are looks sad.	0	0	1	1	3	9	7	4	5	0	1296	4	1	1	0	1	0
117	0	0	0	0	0	0	0	1	0	0	0	0	0	0	0	0	0	0	40	0	5	2	1	1	0	1	2	75	They were getting the same amount, regardless of who it came from. If they were getting more based on my donation, then I would have donated something.	N/A	1	0	0	0	5	2	8	5	8	1	530	1	0	8	0	0	1
118	1	0	0	0	0	0	0	1	0	0	0	0	0	0	0	0	0	0	47	0	4	2	1	4	1	0	2	75	I chose to not donate because it wouldn't cause any increase in the amount the charity received, and would have decreased my own income if I donated	I thought they were kind of creepy and hostile looking, and maybe looked judgmental. It made me feel somewhat watched.	0	1	0	0	4	10	10	8	10	1	503	2	1	11	0	1	1
119	1	0	0	0	0	0	0	0	0	0	0	0	0	1	0	0	50	1	31	1	5	2	1	4	1	0	2	75	THAT IS VERY USEFUL	VERY ATTRACTIVE	0	0	1	1	7	7	7	5	7	1	418	3	0	1	1	1	0
120	0	0	0	0	0	1	0	1	0	0	0	0	0	0	0	0	0	0	53	0	3	2	1	5	1	0	1	25	I chose not to donate because the charity was going to receive a 2.00 donation no matter how much I donated.	I thought the eyes were watching me while making my donation choice.	0	0	1	0	4	10	10	2	10	1	585	4	1	7	0	1	1
121	0	0	0	0	0	0	0	0	0	0	1	0	0	0	0	0	0	0	42	0	4	4	0	1	0	1	1	25	because I need the money more than the charity does	N/A	1	0	0	0	2	9	9	2	10	1	278	1	0	6	0	0	1
122	0	1	0	0	0	0	0	0	1	0	0	0	0	0	0	0	50	1	38	1	5	1	0	1	0	1	2	75	it's for starved children	silver eyes	0	1	0	1	7	7	5	6	6	0	574	2	1	7	0	1	0
123	1	0	0	0	0	0	0	0	1	0	0	0	0	0	0	0	100	1	36	0	3	1	0	5	1	0	1	25	Because it will mentors with children who have a parent absent from the home	They were pretty.	0	1	0	1	6	10	10	5	6	0	427	2	1	4	0	1	0
124	0	0	0	0	1	0	0	0	0	0	1	0	0	0	0	0	0	0	29	1	4	2	1	1	0	1	1	25	i need it mre	nerves	0	0	1	0	3	7	9	5	7	1	171	3	0	2	1	1	1
125	0	1	0	0	0	0	1	0	0	0	0	0	0	0	0	0	50	1	44	0	3	2	1	3	0	0	2	75	It is a good cause and if I needed help then I would want someone there who could help.	They looked like different colors	0	1	0	1	7	7	5	9	6	1	556	2	1	11	0	1	0
126	1	0	0	0	0	0	1	0	0	0	0	0	0	0	0	0	100	1	32	0	4	2	1	1	0	1	2	75	It's an important cause	creepy	0	0	1	1	5	6	8	3	10	0	178	3	0	9	1	1	0
127	0	0	0	0	0	0	0	1	0	0	0	0	0	0	0	0	0	0	32	1	4	4	0	4	1	0	1	25	The experimenter has got it covered so regardless of my contribution, they will only get 200 ECU	N/A	1	0	0	0	7	6	8	2	10	1	303	1	0	6	0	0	1
128	0	0	0	0	0	1	0	1	0	0	0	0	0	0	0	0	0	0	42	1	3	2	1	1	0	1	1	25	they would still receive 200 no matter my choice	i guess they were trying to guilt me into donating	0	0	1	0	4	8	8	4	8	0	380	3	0	1	1	1	1
129	0	0	0	0	1	0	0	0	0	0	0	0	0	1	0	0	40	1	37	1	4	1	0	4	1	0	1	25	In know accept feelings of Cancer	Open	0	0	1	1	9	5	9	3	6	1	352	4	1	1	0	1	0
130	0	0	0	0	0	0	0	1	0	0	0	0	0	0	0	0	0	0	38	0	3	2	1	3	0	0	4	175	I did not donate, because the charity receives money regardless.	N/A	1	0	0	0	3	5	8	4	10	1	329	1	0	7	0	0	1
131	0	0	0	1	0	0	0	0	0	0	1	0	0	0	0	0	0	0	55	1	4	2	1	1	0	1	2	75	I need the money more than they do at the moment	They were distracting	0	0	1	0	4	8	7	3	9	1	223	3	0	9	1	1	1
132	0	0	0	0	0	0	0	0	0	0	0	0	0	1	0	0	50	1	30	1	4	5	0	5	1	0	1	25	Own wish.	N/A	1	0	0	1	6	9	6	4	6	0	545	1	0	7	0	0	0
133	0	0	0	0	0	0	0	0	0	0	0	0	0	1	0	0	20	1	33	1	5	2	1	5	1	0	2	75	my perception of charities	N/A	1	0	0	1	5	6	6	6	5	1	184	1	0	8	0	0	0
134	0	0	0	0	0	0	0	0	0	0	1	0	0	0	0	0	0	0	42	1	3	2	1	3	0	0	1	25	I'm here to make money, not give it away	N/A	1	0	0	0	3	6	10	5	7	0	387	1	0	7	0	0	1
135	0	0	0	0	0	0	1	0	0	0	0	0	0	0	0	0	40	1	48	0	5	5	0	5	1	0	1	25	IT IS BECAUSE DONATING TO CHARITY MAKES ME FEEL GOOD.	N/A	1	0	0	1	6	10	10	2	6	1	690	1	0	2	0	0	0
136	0	0	0	0	0	0	0	0	0	0	0	0	0	1	0	0	0	0	59	0	3	2	1	1	0	1	1	25	My cousin volunteers for Doctors Without Borders.	N/A	1	0	0	0	4	10	10	4	8	1	375	1	0	6	0	0	0
137	0	1	0	0	0	0	0	1	0	0	0	0	0	0	0	0	0	0	32	1	4	3	0	1	0	1	1	25	While it is a worthy cause to donate to, I don't think the amount given to donate would be enough to make any sort of impact so I chose not to donate anything.	It was hard to discern what true color they could be. They had a blue undertone, so I went with blue.	0	1	0	0	2	10	10	9	10	1	445	2	1	7	0	1	1
138	1	0	0	0	0	0	0	0	0	0	0	0	0	1	0	0	0	0	30	1	4	1	0	5	1	0	2	75	because even if I do not donate they will donate 200	they were beautiful.	0	1	0	0	6	8	9	4	6	0	755	2	1	6	0	1	0
139	0	0	0	0	0	0	0	0	0	0	1	0	0	0	0	0	0	0	58	0	3	2	1	2	0	1	2	75	Because it did not benefit the charity more by me donating and I need the money for myself	N/A	1	0	0	0	8	3	9	4	8	1	340	1	0	1	0	0	1
140	1	0	0	0	0	0	0	1	0	0	0	0	0	0	0	0	0	0	59	0	4	2	1	5	1	0	2	75	Because the cause gets 2.00 no matter who gives it	weird	0	0	1	0	4	6	10	3	2	1	402	4	1	9	0	1	1
141	1	0	0	0	0	0	1	0	0	0	0	0	0	0	0	0	50	1	38	1	4	2	1	5	1	0	4	175	helpful for others	exciting	0	0	1	1	7	6	9	7	6	1	748	3	0	1	1	1	0
142	0	0	0	0	0	1	0	0	0	0	0	0	0	1	0	0	0	0	25	1	4	5	0	5	1	0	2	75	If I donate or not , the charity I selected will receive the 200ECU	Expecting support from us.	0	0	1	0	10	10	9	4	7	1	450	4	1	7	0	1	0
143	0	0	0	0	0	1	0	1	0	0	0	0	0	0	0	0	0	0	36	1	5	2	1	1	0	1	5	225	My donation made no difference in the amount received, so I kept as much for myself as possible. I can always donate some of that amount so the charity benefits more in the end.	They were meant to make me feel judged.	0	0	1	0	4	8	10	4	10	1	225	3	0	1	1	1	1
144	0	0	1	0	0	0	1	0	0	0	0	0	0	0	0	0	50	1	23	0	3	5	0	5	1	0	2	75	I like the thought that, even though they are getting the same amount of donation, part of it was directly given by me.	They didn't influence my decision as far as I can tell. To be honest, they just kind of made me uncomfortable.	0	0	1	1	3	7	6	6	10	1	406	4	1	6	0	1	0
145	0	1	0	0	0	0	0	0	0	0	0	0	0	1	0	0	50	1	29	0	5	2	1	1	0	1	2	75	cancer charity	blue eyes	0	1	0	1	6	6	5	5	7	1	148	2	1	1	0	1	0
146	0	0	0	0	0	0	1	0	0	0	0	0	0	0	0	0	50	1	47	0	4	2	1	2	0	1	2	75	They do important things	N/A	1	0	0	1	7	8	9	4	6	1	238	1	0	1	0	0	0
147	0	0	0	0	1	0	0	1	0	0	0	0	0	0	0	0	0	0	24	1	3	2	1	1	0	1	1	25	they get the same amount either way	nothing	0	0	1	0	4	5	8	2	6	1	615	4	1	9	0	1	1
148	0	0	0	0	0	0	0	1	0	0	0	0	0	0	0	0	0	0	35	0	3	2	1	1	0	1	1	25	the charity would get the same amount either way, so i didn't bother.	N/A	1	0	0	0	4	5	9	6	8	0	487	1	0	1	0	0	1
149	0	0	0	0	0	0	0	1	0	0	0	0	0	0	0	0	0	0	29	0	3	2	1	2	0	1	1	25	It wouldn't have made a difference in what the charity received if I donated.	N/A	1	0	0	0	2	6	9	7	9	1	363	1	0	4	0	0	1
150	0	1	0	0	0	0	0	0	0	0	0	0	0	1	0	0	10	1	24	0	4	2	1	5	1	0	2	75	American cancer	browen	0	1	0	1	5	6	5	7	8	1	191	2	1	1	0	1	0
151	0	0	0	1	0	0	0	1	0	0	0	0	0	0	0	0	0	0	36	0	4	2	1	2	0	1	2	75	The charity would receive the same amount regardless of my choice.	They were a very interesting color.	0	1	0	0	4	8	9	4	7	1	233	2	1	2	0	1	1
152	0	0	0	0	1	0	0	0	1	0	0	0	0	0	0	0	70	1	38	0	5	2	1	4	1	0	6	275	Because Children should be take care more	Concentration	0	0	1	1	6	9	8	4	6	0	679	3	0	7	1	1	0
153	1	0	0	0	0	0	1	0	0	0	0	0	0	0	0	0	150	1	31	0	4	5	0	5	1	0	3	125	to help them	its very sad	0	1	0	1	4	4	7	4	6	1	1224	2	1	4	0	1	0
154	0	0	0	1	0	0	1	0	0	0	0	0	0	0	0	0	50	1	25	0	4	1	0	4	1	0	2	75	to help the needy.	looking at me.	0	1	0	1	6	10	10	2	7	1	711	2	1	1	0	1	0
155	1	0	0	0	0	0	0	0	0	0	0	0	0	1	0	0	100	1	49	0	4	1	0	4	1	0	1	25	Prayer	Spooky	0	1	0	1	4	9	10	2	8	1	915	2	1	8	0	1	0
156	0	0	0	0	0	0	0	0	0	0	0	0	0	0	1	0	40	1	36	1	4	1	0	5	1	0	2	75	I feel that we can survive anything but hunger and hunger makes you feel insignificant	N/A	1	0	0	1	9	10	10	4	6	1	586	1	0	7	0	0	0
157	0	0	0	0	0	0	0	0	0	0	0	0	0	1	0	0	35	1	25	1	5	2	1	4	1	0	3	125	good	N/A	1	0	0	1	6	6	6	6	6	1	206	1	0	2	0	0	0
158	0	1	0	0	0	0	0	0	0	0	0	0	1	0	0	0	1	1	36	0	3	2	1	4	1	0	1	25	I felt guilty not donating anything, so I donated a small amount.	They were a blue-grey and seemed out of place.	0	1	0	1	10	6	8	8	10	1	210	2	1	6	0	1	0
159	1	0	0	0	0	0	0	0	0	0	0	0	0	0	1	0	0	0	24	1	4	2	1	1	0	1	1	25	The experimenter will donate to my charity so I can still receive a payment while supporting the Sierra Club	They looked a greyish blue. They seemed passive aggressive.	0	1	0	0	2	7	8	8	8	1	402	2	1	9	0	1	0
160	0	0	0	0	0	0	0	0	0	0	0	0	0	0	1	0	25	1	49	1	3	2	1	5	1	0	1	25	I am a Christian. The Red Cross is a Christian charity.	N/A	1	0	0	1	4	2	4	10	8	1	618	1	0	2	0	0	0
161	0	0	0	0	0	0	0	0	0	0	0	0	0	1	0	0	50	1	47	0	4	3	0	5	1	0	2	75	50	N/A	1	0	0	1	8	6	7	6	7	0	1674	1	0	7	0	0	0
162	0	0	1	0	0	0	0	1	0	0	0	0	0	0	0	0	0	0	33	0	4	2	1	1	0	1	1	25	Because they would receive the same amount of money either way if I donated or not.	I didn't really like them but they wouldn't have changed my decision.	0	0	1	0	3	5	6	8	8	0	250	3	0	1	1	1	1
163	0	0	0	1	0	0	0	0	0	0	0	0	0	0	1	0	45	1	26	0	4	2	1	4	1	0	1	25	charity works for nature protection	blinking mature man eyes	0	1	0	1	6	5	6	5	5	0	871	2	1	9	0	1	0
164	1	0	0	0	0	0	0	0	0	0	0	0	0	1	0	0	0	0	25	1	4	5	0	5	1	0	2	75	My selected charity will receive 200ECU regardless of my choice	Sad	0	1	0	0	9	10	9	4	9	1	219	2	1	1	0	1	0
165	1	0	0	0	0	0	0	1	0	0	0	0	0	0	0	0	0	0	33	1	2	3	0	1	0	1	1	25	Didn't make a difference how much they would receive. I can make a bigger difference if I keep the 200 ECU and donate them my self.	Very unique, I liked them.	0	1	0	0	2	4	9	2	7	1	619	2	1	2	0	1	1
166	0	0	0	0	0	0	0	0	0	0	0	0	0	0	1	0	50	1	32	0	3	2	1	1	0	1	2	75	I have been personally affected by cancer multiple times in my life, so this charity is close to me personally.	N/A	1	0	0	1	6	6	8	8	8	1	233	1	0	1	0	0	0
167	0	0	0	0	0	1	1	0	0	0	0	0	0	0	0	0	40	1	44	0	4	2	1	5	1	0	2	75	IT IS BECAUSE I FEEL THAT GIVING TO CHARITY MAKES ME FEEL GOOD AND STAND AS A MAJOR MOOD-BOOSTER	SEEMS LIKE A ATTENTION CHECK	0	0	1	1	6	10	10	2	6	1	590	4	1	2	0	1	0
168	0	0	0	0	0	0	0	0	1	0	0	0	0	0	0	0	200	1	26	1	4	2	1	4	1	0	2	75	for children	N/A	1	0	0	1	6	7	10	3	7	0	630	1	0	7	0	0	0
169	0	0	0	1	0	0	1	0	0	0	0	0	0	0	0	0	50	1	30	1	4	2	1	3	0	0	1	25	I like to help others	nice look.	0	1	0	1	6	6	6	6	6	1	653	2	1	4	0	1	0
170	0	0	0	0	0	1	0	0	0	0	0	0	0	1	0	0	0	0	21	1	4	4	0	1	0	1	2	75	Because they would receive the 200 ECU's from the Experimenter	I think the idea was that I would feel guilt but they didn't do much	0	0	1	0	6	8	6	4	8	0	382	4	1	1	0	1	0
171	0	1	0	0	0	0	0	0	1	0	0	0	0	0	0	0	50	1	40	0	4	2	1	5	1	0	2	75	for children welfare	it looks a cat eyes	0	1	0	1	8	6	7	7	6	0	660	2	1	7	0	1	0
172	0	0	0	0	0	0	1	0	0	0	0	0	0	0	0	0	35	1	25	0	5	2	1	3	0	0	5	225	i will help poor people	N/A	1	0	0	1	7	7	7	5	7	1	175	1	0	2	0	0	0
173	0	0	0	0	0	0	1	0	0	0	0	0	0	0	0	0	50	1	50	1	3	2	1	4	1	0	2	75	Because it is the right thing to do	N/A	1	0	0	1	4	6	9	9	7	1	176	1	0	1	0	0	0
174	0	0	0	0	1	0	0	0	0	0	0	1	0	0	0	0	0	0	29	0	4	2	1	2	0	1	1	25	they receive the same amount so I might as well make more money	it was random	0	1	0	0	2	8	3	10	6	1	207	2	1	2	0	1	1
175	1	0	0	0	0	0	1	0	0	0	0	0	0	0	0	0	1	1	39	1	4	2	1	3	0	0	1	25	it supports a worthy cause	sad	0	1	0	1	9	9	8	4	5	1	231	2	1	7	0	1	0
176	0	0	0	0	0	0	0	1	0	0	0	0	0	0	0	0	0	0	44	1	3	2	1	4	1	0	2	75	Because the charity will get the same no matter what. I'll take my entire portion and, at least, have choice to donate more at later date.	N/A	1	0	0	0	5	7	10	2	9	1	347	1	0	6	0	0	1
177	1	0	0	0	0	0	1	0	0	0	0	0	0	0	0	0	0	0	35	1	5	5	0	4	1	0	2	75	Wish to support for the cancer patient	Worried	0	0	1	0	10	10	9	3	7	1	263	4	1	1	0	1	0
178	0	0	0	1	0	0	0	0	0	0	0	1	0	0	0	0	0	0	25	1	4	2	1	1	0	1	2	75	I choose to not donate because I wanted as much bonus as possible for myself.	I think they are kind of creepy. Its like if someone is constantly looking at you.	0	0	1	0	6	8	8	5	7	0	509	3	0	2	1	1	1
179	0	0	0	0	1	0	0	0	0	0	0	0	0	1	0	0	50	1	48	1	4	2	1	3	0	0	2	75	Help	I can see	0	1	0	1	6	6	6	5	5	1	326	2	1	1	0	1	0
180	1	0	0	0	0	0	1	0	0	0	0	0	0	0	0	0	35	1	55	0	4	2	1	4	1	0	1	25	I donated because I don't mind helping a good, important charity whenever I can within my means.	they were creepy	0	1	0	1	3	8	8	8	9	1	531	2	1	1	0	1	0
181	0	0	0	0	0	0	0	1	0	0	0	0	0	0	0	0	0	0	38	0	4	2	1	4	1	0	2	75	My donation does not change any benefits to the charity - they receive 200 ECU regardless of what I donate (or don't donate). However, donating any amount reduces the amount that I receive. So it's a no-brainer, mathematically speaking, not to donate anything.	N/A	1	0	0	0	4	3	9	6	10	1	230	1	0	4	0	0	1
182	1	0	0	0	0	0	1	0	0	0	0	0	0	0	0	0	200	1	47	0	4	2	1	5	1	0	2	75	I donated because I like trying to help others. The cancer society is a worthy cause.	Convincing feeling.	0	0	1	1	10	9	10	7	9	0	539	4	1	1	0	1	0
183	0	1	0	0	0	0	0	0	0	0	1	0	0	0	0	0	0	0	34	0	4	2	1	4	1	0	1	25	the donation sum would always be the same but my income could be more/less	that they are blue	0	1	0	0	6	8	9	4	6	1	190	2	1	7	0	1	1
184	0	0	0	0	1	0	0	0	1	0	0	0	0	0	0	0	25	1	34	1	4	5	0	5	1	0	1	25	support the hungry children	looking pity	0	1	0	1	6	5	5	7	5	1	716	2	1	7	0	1	0
185	1	0	0	0	0	0	0	0	0	0	0	0	0	1	0	0	50	1	30	1	5	5	0	5	1	0	3	125	160	nice	0	0	1	1	6	7	6	6	6	0	261	3	0	8	1	1	0
186	0	0	0	0	0	0	0	0	0	0	0	1	0	0	0	0	0	0	34	1	4	4	0	1	0	1	2	75	Because regardless of how much I donated, my chosen charity would still receive a donation of 200 ECU. I admit that I am not a very altruistic person. I would rather maximize the bonus for myself.	N/A	1	0	0	0	2	5	9	8	3	1	660	1	0	7	0	0	1
187	0	0	0	1	0	0	0	0	0	0	0	1	0	0	0	0	0	0	38	1	4	2	1	1	0	1	1	25	It was the best decision for me and it had no effect on the charity. I get the highest bonus and the charity still gets the largest donation possible.	They were a strange color I don't think I've ever seen before. They made me uncomfortable, too.	0	1	0	0	2	5	6	10	5	1	336	2	1	6	0	1	1
188	0	0	0	0	0	0	0	0	0	0	0	0	0	1	0	0	15	1	29	1	4	2	1	4	1	0	1	25	150	N/A	1	0	0	1	5	5	5	5	6	1	209	1	0	7	0	0	0
189	0	0	0	0	0	0	0	0	0	0	1	0	0	0	0	0	0	0	35	0	4	2	1	1	0	1	2	75	I chose not to because I need the money right now to feed my family	N/A	1	0	0	0	10	10	10	2	10	0	212	1	0	1	0	0	1
190	1	0	0	0	0	0	0	0	1	0	0	0	0	0	0	0	0	0	28	0	3	2	1	1	0	1	1	25	I like what the charity stands for and want to help kids	that was weird and I wasn't expecting it	0	1	0	0	2	10	10	2	10	1	198	2	1	7	0	1	0
191	0	0	0	0	1	0	0	0	0	0	0	0	0	1	0	0	0	0	28	1	5	2	1	4	1	0	2	75	Can give to my charity of choice. Maximize donation.	Unrelated to the task, distracting	0	1	0	0	6	6	10	7	8	1	251	2	1	2	0	1	0
192	0	0	0	0	0	0	0	0	0	0	1	0	0	0	0	0	25	1	32	1	4	2	1	2	0	1	1	25	I just felt this was going to be a short experiment, so I thought losing 25 cents wasn't a big deal to me.	N/A	1	0	0	1	2	7	7	9	8	0	390	1	0	9	0	0	1
193	0	0	0	0	0	1	0	1	0	0	0	0	0	0	0	0	0	0	25	1	3	2	1	3	0	0	1	25	I chose not to donate because regardless of my donation, the charity would receive 200 ECU	They were uncomfortable, and may have a psychological factor in people's choices	0	0	1	0	4	8	7	8	7	0	825	3	0	6	1	1	1
194	0	0	0	0	0	0	0	0	0	0	0	0	0	1	0	0	150	1	25	0	4	2	1	4	1	0	2	75	i donate for money is helpful for some people	N/A	1	0	0	1	5	5	5	7	5	0	260	1	0	2	0	0	0
195	1	0	0	0	0	0	1	0	0	0	0	0	0	0	0	0	25	1	25	0	5	2	1	5	1	0	2	75	i like to donate	horror	0	0	1	1	7	8	5	6	6	1	9399	3	0	7	1	1	0
196	0	0	0	0	0	0	0	0	0	0	0	0	0	1	0	0	35	1	31	1	4	2	1	3	0	0	6	275	10	N/A	1	0	0	1	5	5	7	5	5	1	224	1	0	1	0	0	0
197	0	0	0	1	0	0	0	0	1	0	0	0	0	0	0	0	35	1	32	1	5	2	1	3	0	0	3	125	I LIKE TO FEED THE CHILDRENS	IT LOOKS GOOD	0	1	0	1	6	9	3	7	7	1	297	2	1	7	0	1	0
198	0	0	0	0	0	0	0	0	0	0	0	0	0	1	0	0	35	1	31	1	4	2	1	3	0	0	5	225	150	N/A	1	0	0	1	5	5	7	5	5	1	140	1	0	1	0	0	0
199	0	1	0	0	0	0	0	0	0	0	0	0	0	1	0	0	150	1	43	1	4	3	0	5	1	0	1	25	150	green	0	0	1	1	2	6	9	8	9	0	240	3	0	10	1	1	0
200	0	0	0	1	0	0	0	1	0	0	0	0	0	0	0	0	0	0	56	0	3	2	1	4	1	0	1	25	They will get the same amount of money whether I donate or not.	The looked tired.	0	0	1	0	3	8	9	6	8	1	314	4	1	7	0	1	1
201	1	0	0	0	0	0	1	0	0	0	0	0	0	0	0	0	20	1	25	0	3	1	0	4	1	0	1	25	I chose to donate because it was a very good cause to help someone in need	Intimidating while figuring out how much to donate	0	0	1	1	4	8	8	6	8	1	470	3	0	7	1	1	0
202	0	0	0	0	0	1	0	0	0	0	0	0	0	1	0	0	0	0	36	1	4	2	1	3	0	0	3	125	because why would I? A choice between "I donate" and "someone else donates the same amount", why would I make it me? What possible reason could I have?	that I didn't know the answer, and I was hoping it wasn't an attention check	0	1	0	0	4	5	7	6	6	0	189	2	1	6	0	1	0
203	0	0	0	0	1	0	0	1	0	0	0	0	0	0	0	0	0	0	27	1	5	2	1	4	1	0	2	75	They would receive no benefit from it	They appeared to be old	0	1	0	0	6	8	9	8	5	1	225	2	1	2	0	1	1
204	0	0	1	0	0	0	0	0	0	0	0	0	0	1	0	0	0	0	35	0	4	4	0	1	0	1	1	25	I typically don't donate money. I would rather contribute with my time	They eyes didn't bother me	0	0	1	0	2	5	8	6	8	1	259	4	1	9	0	1	0
205	0	0	0	0	0	0	0	1	0	0	0	0	0	0	0	0	0	0	34	0	5	2	1	4	1	0	1	25	I chose not to donate because the amount the charity would receive would be the same, whether or not I chose to donate	N/A	1	0	0	0	5	7	7	4	10	1	233	1	0	8	0	0	1
206	1	0	0	0	0	0	1	0	0	0	0	0	0	0	0	0	50	1	61	0	5	5	0	4	1	0	2	75	if we are having , we have to share with others those who don't have.	I scared.... it is so realistic.	0	1	0	1	6	8	7	5	5	0	1327	2	1	7	0	1	0
207	0	0	0	0	0	0	1	0	0	0	0	0	0	0	0	0	10	1	45	0	4	2	1	4	1	0	2	75	I choose to donate to my chosen charity for the organisation to gather enough funds for people in need	N/A	1	0	0	1	5	8	10	2	6	1	262	1	0	1	0	0	0
208	1	0	0	0	0	0	0	1	0	0	0	0	0	0	0	0	0	0	32	1	4	2	1	1	0	1	2	75	The charity was getting $2 regardless of my actions.	A bit creepy and unexpected.	0	1	0	0	5	8	8	5	10	1	450	2	1	6	0	1	1
209	0	0	0	0	1	0	0	1	0	0	0	0	0	0	0	0	0	0	24	1	4	1	0	5	1	0	1	25	They ended up with the same money regardless of my contribution so me keeping the full 200 amounted to the most money generated overall for a net gain.	10	0	0	1	0	5	7	6	9	8	1	650	4	1	7	0	1	1
210	0	1	0	0	0	0	0	0	1	0	0	0	0	0	0	0	5	1	32	0	4	2	1	3	0	0	1	25	CHILDREN ARE OUR COUNTRY'S FUTURE, THEY SHOULD BE TAKEN CARE WELL.	THOSE EYES COLOR LOOKS LIKE GRAY OR HAZEL.	0	1	0	1	10	10	6	6	4	1	913	2	1	7	0	1	0
211	1	0	0	0	0	0	0	1	0	0	0	0	0	0	0	0	0	0	47	1	5	2	1	2	0	1	2	75	because it did not matter. if i gave anything, the charity got the same amount as if I had not.	freaky.	0	1	0	0	5	8	7	6	8	1	280	2	1	9	0	1	1
212	0	0	0	1	0	0	1	0	0	0	0	0	0	0	0	0	50	1	30	1	5	2	1	4	1	0	2	75	I choose to donate to help people	It is black and sickening	0	0	1	1	3	2	7	6	2	1	280	4	1	1	0	1	0
213	1	0	0	0	0	0	0	1	0	0	0	0	0	0	0	0	0	0	23	1	4	2	1	5	1	0	1	25	Because regardless of whether I chose to donate or not, the charity would get the same anyway.	freaked me out a little bit	0	1	0	0	4	6	6	7	7	1	330	2	1	7	0	1	1
214	0	0	0	0	0	0	0	1	0	0	0	0	0	0	0	0	0	0	64	1	4	2	1	4	1	0	1	25	regardless of my decision, the charity was going to get the same amount so i didn't see the point of personally donating.	N/A	1	0	0	0	2	4	8	8	6	1	538	1	0	1	0	0	1
215	0	0	0	1	0	0	0	0	0	0	1	0	0	0	0	0	0	0	56	0	4	2	1	2	0	1	1	25	I am working on mturk because I need money.	It looked like a woman blinking.	0	0	1	0	5	8	10	4	9	1	289	3	0	8	1	1	1
216	0	0	0	0	0	0	0	0	1	0	0	0	0	0	0	0	35	1	25	1	5	2	1	4	1	0	2	75	HELP THE CHILDREN TO GET GOOD HEALTH	N/A	1	0	0	1	5	8	6	7	6	1	472	1	0	7	0	0	0
217	0	1	0	0	0	0	0	0	0	1	0	0	0	0	0	0	20	1	53	0	3	2	1	5	1	0	2	75	I like the way the Red Cross operates	Hard to discern the color	0	1	0	1	2	5	10	8	9	1	315	2	1	2	0	1	0
218	0	0	0	0	0	0	0	1	0	0	0	0	0	0	0	0	0	0	27	1	4	2	1	2	0	1	1	25	I choose not to donate since it has no impact on what the charity will receive.	N/A	1	0	0	0	8	7	7	10	6	1	572	1	0	7	0	0	1
219	1	0	0	0	0	0	0	1	0	0	0	0	0	0	0	0	0	0	38	1	5	2	1	5	1	0	2	75	They receive the same amount regardless of what I donate	Creepy	0	1	0	0	2	8	10	6	10	1	159	2	1	6	0	1	1
220	0	0	0	0	0	0	0	1	0	0	0	0	0	0	0	0	0	0	31	0	5	2	1	4	1	0	3	125	the charity will still receive the same amount if i donate or not.	N/A	1	0	0	0	6	9	8	2	7	1	1002	1	0	7	0	0	1
221	1	0	0	0	0	0	0	0	0	0	0	0	0	1	0	0	0	0	37	1	4	2	1	1	0	1	2	75	I felt pressured to donate and I didn't like that.	They made me a bit uncomfortable.	0	0	1	0	2	6	9	8	5	1	331	3	0	7	1	1	0
222	0	0	0	0	0	1	0	1	0	0	0	0	0	0	0	0	0	0	33	0	5	2	1	4	1	0	2	75	they get the same amount regardless	trying to convey that someone is watching you	0	1	0	0	5	8	7	4	8	0	223	2	1	10	0	1	1
223	1	0	0	0	0	0	1	0	0	0	0	0	0	0	0	0	10	1	30	1	4	2	1	5	1	0	2	75	I chose to donate because I support cause.	Makes me nervous.	0	0	1	1	6	9	7	5	7	1	507	3	0	7	1	1	0
224	1	0	0	0	0	0	1	0	0	0	0	0	0	0	0	0	30	1	49	1	4	5	0	4	1	0	2	75	When i grew up some peoples helped me ,that's makes me now to help others.	It shows me that he or she need some help .	0	0	1	1	5	7	6	5	6	1	913	4	1	2	0	1	0
225	0	0	0	1	0	0	1	0	0	0	0	0	0	0	0	0	0	0	31	0	4	2	1	1	0	1	1	25	Doctors without boarders are doing a lot of work on covid and we need that help right now	It was weird to see, and they could be blue or grey, it make me kind of uncomfortable.	0	1	0	0	10	7	7	6	9	0	417	2	1	6	0	1	0
226	0	0	0	1	0	0	1	0	0	0	0	0	0	0	0	0	50	1	22	0	4	1	0	1	0	1	1	25	Every bit of donated money helps.	They were oddly colored.	0	0	1	1	3	8	9	6	10	1	467	3	0	6	1	1	0
227	0	0	0	0	1	0	0	0	0	0	1	0	0	0	0	0	1	1	30	1	4	2	1	3	0	0	1	25	I like to donate to charity but due to pandemic I am not able to donate much.	It looks beautiful	0	0	1	1	6	7	6	2	9	1	637	4	1	1	0	1	1
228	0	0	0	0	0	1	1	0	0	0	0	0	0	0	0	0	0	0	35	0	3	2	1	3	0	0	1	25	It felt like a good charity to donate to.	I thought it was a way to try to guilt me.	0	1	0	0	6	6	5	8	7	1	198	2	1	7	0	1	0
229	0	0	0	0	0	0	0	1	0	0	0	0	0	0	0	0	0	0	51	0	3	2	1	1	0	1	2	75	Because the charity received the same amount no matter what I donated.	N/A	1	0	0	0	10	6	9	9	10	1	290	1	0	8	0	0	1
230	0	0	0	1	0	0	0	0	0	0	1	0	0	0	0	0	0	0	30	1	5	2	1	1	0	1	3	125	Because I'm a charity and I need money too!	They looked like some normal eyes to me... They looked alright.	0	0	1	0	10	7	10	2	9	0	192	3	0	6	1	1	1
231	0	0	0	0	0	0	0	0	1	0	0	0	0	0	0	0	0	0	38	0	3	2	1	1	0	1	1	25	Big Brother Big Sisters is a valuable charity to children in the United States.	N/A	1	0	0	0	3	9	9	7	8	1	259	1	0	4	0	0	0
232	0	0	0	0	0	0	0	0	0	0	0	0	0	1	0	0	100	1	54	0	5	3	0	2	0	1	1	25	American cancer society is dedicated to helping people who faces cancer.	N/A	1	0	0	1	6	7	9	4	7	1	939	1	0	1	0	0	0
233	0	0	0	0	0	1	0	0	0	0	0	0	0	1	0	0	0	0	20	1	3	4	0	3	0	0	1	25	The total amount received by the charity will be the same, except I will receive less if I donate myself.	They are supposed to make you feel like you are being watched.	0	0	1	0	4	7	5	7	6	0	293	4	1	6	0	1	0
234	0	0	0	0	0	0	0	0	0	0	0	0	0	1	0	0	50	1	42	0	3	2	1	2	0	1	1	25	Because it felt it was right.	N/A	1	0	0	1	3	10	10	6	4	0	359	1	0	1	0	0	0
235	0	0	1	0	0	0	0	1	0	0	0	0	0	0	0	0	0	0	24	1	4	4	0	1	0	1	1	25	I like the cause the charity supports. I think the charity will support many great projects. However, I decided not to donate because the charity will still receive 200 ECU no matter what.	They were somewhat intimidating, but easy to ignore.	0	1	0	0	2	6	7	8	4	1	344	2	1	7	0	1	1
236	0	0	1	0	0	0	1	0	0	0	0	0	0	0	0	0	50	1	26	0	4	4	0	1	0	1	1	25	I chose to donate out of my own pocket because I wanted to feel like I was contributing to a cause and not just letting an experimenter do the donation.	They were just blue eyes, didn't think much of them to be honest.	0	0	1	1	4	9	9	7	9	1	312	4	1	2	0	1	0
237	0	0	0	0	1	0	0	0	0	0	0	0	0	1	0	0	10	1	25	0	5	2	1	5	1	0	2	75	DONATE	FEMALE EYE	0	0	1	1	6	6	6	6	6	1	314	3	0	1	1	1	0
238	0	0	0	0	0	0	0	0	0	0	1	0	0	0	0	0	0	0	37	1	3	2	1	1	0	1	1	25	For my own gain	N/A	1	0	0	0	4	8	8	6	7	1	225	1	0	7	0	0	1
239	0	0	1	0	0	0	0	1	0	0	0	0	0	0	0	0	0	0	42	1	5	2	1	1	0	1	4	175	The charity did not benefit from my donation. The only beneficiary of my donation was the requester.	I understand what you're trying to study, but for me this was simply a math problem and the eyes had no effect.	0	0	1	0	2	6	4	4	5	1	434	4	1	6	0	1	1
240	0	1	0	0	0	0	0	0	1	0	0	0	0	0	0	0	1	1	36	0	3	1	0	3	0	0	3	125	I choose to donate to because it is a worthy charoty and a lot of kids need food assistance at this time	it was hard to tell what color they were	0	1	0	1	3	4	3	8	8	1	444	2	1	7	0	1	0
241	0	1	0	0	0	0	0	1	0	0	0	0	0	0	0	0	1	1	69	1	5	2	1	1	0	1	2	75	I choose to donate only a nominal amount because my donation amount would make no difference in the total amount received by the charity.	I thought was it is a bit difficult to identify the color. I thought there were also some hints of brown and gray in the eyes.	0	1	0	1	2	8	6	2	5	1	781	2	1	7	0	1	1
242	1	0	0	0	0	0	0	0	0	0	1	0	0	0	0	0	0	0	34	0	4	4	0	1	0	1	1	25	I don't work for free. Maybe if you'd actually paid a fair base wage.	Creepy.	0	0	1	0	2	4	6	10	8	0	195	3	0	6	1	1	1
243	0	0	0	0	0	0	0	0	1	0	0	0	0	0	0	0	40	1	26	0	5	2	1	4	1	0	1	25	I love to donate to children charity.	N/A	1	0	0	1	4	6	6	6	4	1	676	1	0	7	0	0	0
244	0	0	0	1	0	0	0	0	1	0	0	0	0	0	0	0	10	1	32	1	5	2	1	4	1	0	2	75	to help the effort been made to fee the hungry children	they eyes are intensely watching	0	0	1	1	5	8	8	4	7	1	1091	4	1	7	0	1	0
245	0	1	0	0	0	0	0	0	0	0	1	0	0	0	0	0	0	0	38	0	4	2	1	4	1	0	1	25	I really need money right now	It was hard to tell what color they were	0	1	0	0	5	6	9	5	9	1	239	2	1	1	0	1	1
246	0	0	0	0	0	0	0	1	0	0	0	0	0	0	0	0	0	0	60	1	4	2	1	5	1	0	1	25	The charity would receive the 200 even if I did not donate.	N/A	1	0	0	0	10	10	10	2	10	1	184	1	0	7	0	0	1
247	0	0	0	0	1	0	1	0	0	0	0	0	0	0	0	0	30	1	27	0	4	1	0	4	1	0	2	75	to support the charity.	nothing	0	0	1	1	5	9	7	4	7	1	912	4	1	2	0	1	0
248	1	0	0	0	0	0	1	0	0	0	0	0	0	0	0	0	50	1	27	0	3	2	1	5	1	0	1	25	I believe doctors without borders deserve it	beautiful eyes	0	1	0	1	6	8	4	7	3	1	356	2	1	6	0	1	0
249	0	0	0	0	0	1	0	0	0	0	0	1	0	0	0	0	0	0	42	0	5	2	1	1	0	1	2	75	When asked about splitting money, I always try to maximize my own earnings.	I felt they were trying to influence me.	0	1	0	0	6	3	8	10	9	0	366	2	1	10	0	1	1
250	1	0	0	0	0	0	0	0	1	0	0	0	0	0	0	0	35	1	25	0	5	2	1	4	1	0	2	75	I AM VERY MUCH INTERESTED IN DONATE FOR THE CHILDRENS.	I LIKE THE LADY'S EYES.	0	0	1	1	7	7	7	5	5	1	547	3	0	7	1	1	0
251	0	0	0	0	0	0	0	0	0	1	0	0	0	0	0	0	50	1	22	1	4	2	1	4	1	0	4	175	Cancer is a fight we should all join hands to eradicate.	N/A	1	0	0	1	5	9	10	4	7	1	753	1	0	1	0	0	0
252	0	0	0	0	1	0	0	0	0	0	0	0	0	1	0	0	0	0	53	1	5	2	1	3	0	0	2	75	na	na	0	1	0	0	7	10	10	5	9	1	274	2	1	7	0	1	0
253	0	0	0	0	0	1	1	0	0	0	0	0	0	0	0	0	50	1	33	0	5	2	1	2	0	1	3	125	I shouldn't bypass an easy opportunity to donate some money to a good charity	They made you feel like you were being watched and therefore judged about your choice	0	0	1	1	5	6	5	8	10	1	316	4	1	1	0	1	0
254	0	0	1	0	0	0	0	0	0	0	0	0	0	0	1	0	15	1	39	0	4	2	1	3	0	0	2	75	I think they do good with it, I am a cancer survivor	They were a bit weird to have but not a big deal	0	0	1	1	7	7	8	6	10	0	355	4	1	1	0	1	0
255	0	0	0	0	0	0	0	0	1	0	0	0	0	0	0	0	25	1	29	1	4	7	0	6	999	999	2	75	Feed the children who is needy is very important	N/A	1	0	0	1	6	6	6	4	6	1	486	1	0	7	0	0	0
256	0	0	0	0	0	0	0	1	0	0	0	0	0	0	0	0	0	0	30	1	4	2	1	1	0	1	3	125	because they were getting the same amount no matter what	N/A	1	0	0	0	3	9	7	3	4	1	511	1	0	4	0	0	1
257	0	0	0	1	0	0	0	1	0	0	0	0	0	0	0	0	0	0	42	0	4	2	1	2	0	1	1	25	I did not donate because the charity is going to receive 200 credits regardless. I did not have the ability to increase that total.	I couldn't really tell the color on my PC, if they were green or grayish. It was strange on the decision page.	0	1	0	0	2	8	9	6	5	1	368	2	1	8	0	1	1
258	0	0	0	0	0	0	0	0	0	0	0	0	0	1	0	0	50	1	26	0	3	2	1	1	0	1	1	25	Well I gave what I thought was fair	N/A	1	0	0	1	9	8	10	2	3	1	457	1	0	2	0	0	0
259	0	0	0	1	0	0	0	1	0	0	0	0	0	0	0	0	0	0	36	1	5	2	1	1	0	1	1	25	No matter what I donate, they get the same. So I didn't donate from my share.	Just seeing the eyes like that was a little creepy but they looked dark blue	0	1	0	0	4	8	6	4	8	1	308	2	1	7	0	1	1
260	0	0	0	1	0	0	0	0	0	0	1	0	0	0	0	0	0	0	38	1	3	2	1	1	0	1	1	25	I have low income	They were blinking a lot	0	0	1	0	5	5	8	7	5	1	231	4	1	1	0	1	1
261	1	0	0	0	0	0	1	0	0	0	0	0	0	0	0	0	200	1	21	1	4	4	0	5	1	0	1	25	Because I care about people	They were scary	0	0	1	1	6	6	6	6	6	0	196	3	0	1	1	1	0
262	1	0	0	0	0	0	0	0	0	0	0	0	1	0	0	0	50	1	38	0	4	2	1	1	0	1	2	75	I want to donate to help, but I also desperately need the money.	They were pretty.	0	1	0	1	10	10	8	8	2	1	271	2	1	7	0	1	0
263	0	0	0	1	0	0	0	0	0	0	0	0	0	0	1	0	0	0	32	1	3	4	0	1	0	1	1	25	I am familiar with the charity.	They were very old.	0	0	1	0	2	5	8	4	10	0	275	4	1	6	0	1	0
264	0	0	0	0	0	0	0	0	1	0	0	0	0	0	0	0	35	1	25	0	5	2	1	5	1	0	2	75	TO HELP THE CHILDREN TO GET NUTRITION.	N/A	1	0	0	1	5	5	8	6	5	1	392	1	0	7	0	0	0
265	0	0	0	1	0	0	1	0	0	0	0	0	0	0	0	0	50	1	59	0	3	2	1	4	1	0	2	75	Right thing to do	watching me	0	1	0	1	3	8	7	7	8	1	461	2	1	6	0	1	0
266	1	0	0	0	0	0	1	0	0	0	0	0	0	0	0	0	200	1	41	1	4	6	0	1	0	1	1	25	it was a worthwhile cause	kind of pretty	0	0	1	1	2	7	8	4	10	0	273	4	1	6	0	1	0
267	1	0	0	0	0	0	0	1	0	0	0	0	0	0	0	0	0	0	33	0	5	2	1	1	0	1	2	75	because the charity will get the same no matter what	they were pretty	0	1	0	0	3	4	6	8	4	0	287	2	1	1	0	1	1
268	0	0	0	0	0	0	0	1	0	0	0	0	0	0	0	0	0	0	27	1	4	4	0	1	0	1	1	25	I did not donate because I don't think that that small an amount will make much difference.	N/A	1	0	0	0	2	5	6	7	5	0	810	1	0	4	0	0	1
269	0	0	0	0	0	0	0	1	0	0	0	0	0	0	0	0	0	0	37	1	4	6	0	1	0	1	4	175	it didn't make a difference to the charity, so i wanted to maximize my own benefit	N/A	1	0	0	0	4	2	10	2	9	1	168	1	0	2	0	0	1
270	0	0	0	0	0	0	0	0	0	0	1	0	0	0	0	0	0	0	43	1	3	2	1	1	0	1	1	25	Because I need the money.	N/A	1	0	0	0	2	4	8	4	10	1	360	1	0	6	0	0	1
271	0	0	0	1	0	0	1	0	0	0	0	0	0	0	0	0	50	1	41	0	3	2	1	4	1	0	1	25	Because I wanted to be apart of helping	They were odd lol and hazel more than blue	0	1	0	1	7	9	6	6	9	1	395	2	1	2	0	1	0
272	0	1	0	0	0	0	0	0	0	0	0	0	0	1	0	0	10	1	30	0	3	3	0	3	0	0	1	25	It was a low amount of money.	I thought the eyes were a light green	0	1	0	1	8	9	10	2	6	0	563	2	1	2	0	1	0
273	0	0	0	0	0	0	0	1	0	0	0	0	0	0	0	0	0	0	35	1	4	2	1	4	1	0	3	125	I chose not to donate as the instruction indicated that whether I donate or not the organization will receive a fixed amount	N/A	1	0	0	0	5	7	10	3	6	1	660	1	0	6	0	0	1
274	0	0	0	0	1	0	0	0	0	0	0	0	0	0	1	0	25	1	28	1	3	2	1	2	0	1	1	25	I lost my son-in-law to cancer	Like they were asking for a donation	0	1	0	1	6	7	10	3	8	0	417	2	1	1	0	1	0
275	0	0	0	1	0	0	1	0	0	0	0	0	0	0	0	0	10	1	28	1	4	1	0	5	1	0	3	125	To help in promoting Charity	They May have some eye defect!	0	0	1	1	5	6	6	6	6	0	1115	3	0	2	1	1	0
276	0	0	0	0	0	0	1	0	0	0	0	0	0	0	0	0	10	1	27	1	4	3	0	4	1	0	2	75	It's important to be charitable.	N/A	1	0	0	1	3	8	6	6	10	1	754	1	0	1	0	0	0
277	0	0	0	0	0	0	0	0	0	0	0	0	0	1	0	0	0	0	33	0	5	1	0	2	0	1	2	75	not	N/A	1	0	0	0	4	8	4	4	10	1	357	1	0	6	0	0	0
278	1	0	0	0	0	0	0	0	0	0	0	0	0	1	0	0	0	0	62	0	4	2	1	5	1	0	2	75	my wish	pain	0	1	0	0	5	5	7	7	7	1	225	2	1	2	0	1	0
279	0	0	0	0	0	0	0	0	0	0	0	1	0	0	0	0	0	0	35	0	4	2	1	2	0	1	2	75	More for me	N/A	1	0	0	0	4	6	8	8	8	1	212	1	0	10	0	0	1
280	0	0	0	0	0	1	0	0	0	0	0	0	0	1	0	0	1	1	41	1	5	3	0	3	0	0	4	175	donate	its important in our life	0	1	0	1	5	5	4	6	9	1	578	2	1	1	0	1	0
281	0	0	0	0	0	0	0	1	0	0	0	0	0	0	0	0	0	0	40	1	4	2	1	1	0	1	1	25	The charity received the same amount regardless of my donation.	N/A	1	0	0	0	3	9	10	4	9	1	372	1	0	6	0	0	1
282	1	0	0	0	0	0	0	1	0	0	0	0	0	0	0	0	0	0	24	0	4	2	1	1	0	1	1	25	The charity will get money anyways.	They were sort of creepy and I didn't want them watching me.	0	0	1	0	2	4	7	10	6	1	205	3	0	4	1	1	1
283	0	0	0	0	0	0	0	0	0	0	0	1	0	0	0	0	0	0	58	1	3	2	1	5	1	0	1	25	i did not donate because it would not increase the amount over 200 ecu	N/A	1	0	0	0	5	9	10	6	8	1	517	1	0	6	0	0	1
284	1	0	0	0	0	0	1	0	0	0	0	0	0	0	0	0	10	1	25	0	5	2	1	5	1	0	2	75	donation may save one life from a danger situation.	eyes looking beautiful.	0	0	1	1	6	5	6	5	5	1	1581	3	0	7	1	1	0
285	0	1	0	0	0	0	0	0	0	0	0	0	0	1	0	0	30	1	25	0	5	2	1	3	0	0	5	225	GOOD SO I WILL CHOOSE	VERY SUPER AND GREY COLOR	0	0	1	1	6	6	5	7	6	0	491	3	0	2	1	1	0
286	1	0	0	0	0	0	0	0	0	0	0	0	0	1	0	0	50	1	53	1	4	2	1	3	0	0	1	25	150	good looking eyes and attractive	0	1	0	1	8	7	8	5	5	0	839	2	1	1	0	1	0
287	0	0	1	0	0	0	0	1	0	0	0	0	0	0	0	0	0	0	62	0	3	2	1	1	0	1	1	25	the charity gets the same amount no matter	I am nuetral about it	0	1	0	0	4	10	10	3	6	1	549	2	1	7	0	1	1
288	0	1	0	0	0	0	0	1	0	0	0	0	0	0	0	0	0	0	55	1	3	2	1	1	0	1	1	25	I chose not to donate because they received the same amount no matter how much I donated.	Wasn't quite sure what to call the color.	0	0	1	0	2	8	8	8	5	1	368	4	1	6	0	1	1
289	0	0	0	0	0	0	1	0	0	0	0	0	0	0	0	0	10	1	30	0	4	1	0	4	1	0	2	75	It was only right to donate.	N/A	1	0	0	1	6	9	9	3	8	0	252	1	0	1	0	0	0
290	0	0	0	0	1	0	0	0	0	0	1	0	0	0	0	0	0	0	34	1	5	2	1	4	1	0	2	75	am in need of money	na	0	0	1	0	7	10	9	5	8	1	432	3	0	1	1	1	1
291	0	0	0	0	0	0	0	0	0	1	0	0	0	0	0	0	40	1	56	0	5	2	1	4	1	0	2	75	Because I think the Sierra Club has faced unfair SJW attacks. They are not perfect, their history is not perfect. But I support their mission (I also support the other organizations on your list - however, I worry for them a little. I'm on the left, but I'm not an identitarian. As for why donate - I always try to give something. It's my job (too!) I do volunteer, usually - but not with covid :(	N/A	1	0	0	1	9	8	10	3	8	1	457	1	0	9	0	0	0
292	0	0	0	0	0	0	0	0	0	0	0	0	0	1	0	0	0	0	45	0	4	2	1	5	1	0	2	75	Since this was an experiment I chose to not donate.	N/A	1	0	0	0	2	8	9	5	9	1	246	1	0	2	0	0	0
293	0	0	0	0	0	0	0	1	0	0	0	0	0	0	0	0	0	0	39	0	3	2	1	5	1	0	2	75	I chose not to donate because the charity would get the same amount, whether I donated or not. The charity wasn't impacted by my donation decision, only I was. I would have been affected negatively had I donated.	N/A	1	0	0	0	2	3	7	10	9	1	376	1	0	7	0	0	1
294	0	0	0	1	0	0	1	0	0	0	0	0	0	0	0	0	30	1	25	0	5	2	1	4	1	0	5	225	i really sad to see poor people.so i donate something	that eyes are tell something .	0	0	1	1	7	7	7	5	7	1	480	4	1	2	0	1	0
295	0	0	0	0	0	0	1	0	0	0	0	0	0	0	0	0	35	1	29	0	3	1	0	6	999	999	1	25	To help a cause	N/A	1	0	0	1	5	7	7	7	9	0	663	1	0	6	0	0	0
296	0	1	0	0	0	0	0	0	0	0	1	0	0	0	0	0	0	0	37	1	4	2	1	1	0	1	1	25	I need the money	I could really tell what color they were. They were like a grey/blue mix.	0	0	1	0	3	4	9	5	10	1	240	4	1	6	0	1	1
297	0	0	0	0	0	1	0	1	0	0	0	0	0	0	0	0	0	0	47	0	4	2	1	4	1	0	2	75	The charity was going to get the same amount whether it came from me or someone else. All it does is reduce the amount that the experimenters have to pay. It would be cheating myself out of money.	I think they were meant to make me donate	0	0	1	0	6	7	2	7	6	1	343	4	1	6	0	1	1
298	0	0	0	1	0	0	1	0	0	0	0	0	0	0	0	0	10	1	35	1	4	6	0	5	1	0	2	75	This is a charity that needs my help	The eyes looks in need of help	0	0	1	1	6	9	9	5	9	1	542	4	1	6	0	1	0
299	0	0	0	0	0	0	1	0	0	0	0	0	0	0	0	0	2	1	27	1	4	1	0	1	0	1	5	225	To help the needed people	N/A	1	0	0	1	6	7	7	5	6	0	693	1	0	11	0	0	0
300	1	0	0	0	0	0	0	0	0	0	0	0	0	1	0	0	100	1	31	0	4	2	1	4	1	0	2	75	I didn't want the other person to have all of the burden	They were weird.	0	0	1	1	5	4	10	8	9	1	277	3	0	7	1	1	0
301	0	0	0	0	0	0	0	0	0	0	0	0	0	0	0	1	0	0	29	0	4	2	1	3	0	0	1	25	I don't know them.	N/A	1	0	0	0	3	6	10	7	9	0	153	1	0	11	0	0	1
302	0	0	0	0	0	0	1	0	0	0	0	0	0	0	0	0	200	1	35	1	5	5	0	2	0	1	4	175	Amazing org and mission	N/A	1	0	0	1	6	9	9	3	6	1	299	1	0	6	0	0	0
303	1	0	0	0	0	0	0	0	0	0	0	0	0	1	0	0	0	0	23	1	4	3	0	1	0	1	1	25	Mturk	they were kinda creepy but did not stop me	0	0	1	0	5	6	6	4	9	1	194	4	1	9	0	1	0
304	0	0	0	1	0	0	0	0	0	0	1	0	0	0	0	0	100	1	58	0	4	2	1	4	1	0	1	25	no money	eyes is very importand one	0	1	0	1	6	7	5	7	7	0	606	2	1	2	0	1	1
305	0	0	1	0	0	0	1	0	0	0	0	0	0	0	0	0	40	1	34	0	4	4	0	5	1	0	2	75	It can save lives	Does not change my decision	0	0	1	1	8	7	7	6	10	0	514	3	0	1	1	1	0
306	0	0	0	0	0	0	0	0	0	0	0	1	0	0	0	0	1	1	56	0	4	2	1	1	0	1	1	25	I didn't know I could not donate so I donated the lowest amount as I could.	N/A	1	0	0	1	5	8	9	7	5	1	593	1	0	1	0	0	1
307	0	1	0	0	0	0	1	0	0	0	0	0	0	0	0	0	100	1	37	0	4	2	1	4	1	0	1	25	To help them.	It is Pale blue eye that blinks normally.	0	0	1	1	6	7	8	4	6	1	978	4	1	7	0	1	0
308	0	0	0	0	0	0	1	0	0	0	0	0	0	0	0	0	50	1	42	0	3	2	1	3	0	0	2	75	it was the right thing to do	N/A	1	0	0	1	6	6	6	6	6	0	416	1	0	1	0	0	0
309	0	0	0	0	0	0	0	0	0	1	0	0	0	0	0	0	20	1	33	1	4	1	0	2	0	1	1	25	cancer research is important to me	N/A	1	0	0	1	2	4	6	7	8	1	796	1	0	1	0	0	0
310	1	0	0	0	0	0	1	0	0	0	0	0	0	0	0	0	30	1	25	1	5	2	1	4	1	0	5	225	i like to help others . so i donate	that eyes are angry	0	0	1	1	7	7	7	5	7	1	320	4	1	2	0	1	0
311	1	0	0	0	0	0	0	1	0	0	0	0	0	0	0	0	0	0	38	0	4	2	1	1	0	1	3	125	the charity would have received the same amount regardless	I thought they were sad looking	0	0	1	0	3	8	9	9	9	1	429	3	0	1	1	1	1
312	0	0	0	0	0	1	0	0	1	0	0	0	0	0	0	0	100	1	42	0	4	2	1	2	0	1	2	75	I thought it was helpful for children.	It seemed to be trying to tell me something.	0	0	1	1	5	9	8	5	7	1	1086	3	0	7	1	1	0
313	0	0	0	0	0	0	0	0	1	0	0	0	0	0	0	0	10	1	35	0	4	5	0	3	0	0	2	75	As a parent I don't want any child to be hungry	N/A	1	0	0	1	4	10	10	2	4	1	370	1	0	1	0	0	0
314	0	0	0	1	0	0	0	1	0	0	0	0	0	0	0	0	0	0	42	0	4	2	1	1	0	1	1	25	My charity gets a fixed amount so it wouldn't make sense for me to donate. Plus, there is no payment for this HIT, so I feel I deserve that bonus.	They were pretty but I wanted to stop looking at them.	0	0	1	0	2	10	10	5	10	1	326	3	0	1	1	1	1
315	0	0	0	0	0	0	0	0	0	0	0	0	0	0	0	1	0	0	38	0	3	1	0	2	0	1	1	25	i dont trust charities	N/A	1	0	0	0	3	6	5	10	7	0	362	1	0	6	0	0	1
316	0	0	0	0	1	0	0	0	0	0	0	0	0	1	0	0	200	1	47	1	5	1	0	3	0	0	1	25	familiar with services	interesting question	0	0	1	1	6	8	10	5	7	0	449	4	1	4	0	1	0
317	0	0	0	1	0	0	0	0	1	0	0	0	0	0	0	0	50	1	30	1	4	2	1	4	1	0	2	75	I donated because many children are under poverty.	The eyes expressed a panic situation.	0	1	0	1	7	9	9	4	8	1	585	2	1	7	0	1	0
318	0	0	0	0	1	0	1	0	0	0	0	0	0	0	0	0	50	1	40	0	4	5	0	3	0	0	3	125	the feeling that i am feeding someone means a lot to me.	they speak a lot	0	0	1	1	8	9	8	4	7	1	1474	4	1	7	0	1	0
319	0	1	0	0	0	0	0	0	1	0	0	0	0	0	0	0	0	0	45	1	4	5	0	5	1	0	2	75	to feed the children	blue	0	1	0	0	5	4	6	6	8	1	248	2	1	7	0	1	0
320	0	0	0	0	0	0	1	0	0	0	0	0	0	0	0	0	100	1	54	0	5	2	1	5	1	0	2	75	Medical treatment is so important to one's existence and quality of life. It is such a worthy cause.	N/A	1	0	0	1	5	7	10	7	7	1	259	1	0	6	0	0	0
321	0	0	0	0	0	0	0	1	0	0	0	0	0	0	0	0	0	0	38	1	4	2	1	2	0	1	2	75	The charity receives the same no matter my decision.	N/A	1	0	0	0	9	9	8	4	8	1	227	1	0	4	0	0	1
322	0	0	0	0	0	1	0	0	0	0	1	0	0	0	0	0	0	0	31	1	4	2	1	4	1	0	1	25	So I could make more money.	I was amused that they were meant to make me feel I was being judged.	0	1	0	0	4	10	9	2	9	1	274	2	1	7	0	1	1
323	0	0	0	0	1	0	1	0	0	0	0	0	0	0	0	0	50	1	39	1	4	3	0	4	1	0	2	75	I likely to donate the charity	Nothing	0	1	0	1	7	6	8	7	5	0	1449	2	1	7	0	1	0
324	1	0	0	0	0	0	0	1	0	0	0	0	0	0	0	0	0	0	28	1	5	2	1	3	0	0	2	75	i feel i am making no difference	creepy	0	0	1	0	8	4	8	3	6	1	446	3	0	7	1	1	1
325	0	0	0	1	0	0	1	0	0	0	0	0	0	0	0	0	200	1	21	0	4	2	1	3	0	0	1	25	They need the money more than me	The color was hard to discern, but ultimately looked grey	0	1	0	1	4	8	6	9	7	1	377	2	1	7	0	1	0
326	1	0	0	0	0	0	0	0	0	0	0	0	0	1	0	0	0	0	40	0	4	2	1	5	1	0	2	75	my fair	pain	0	1	0	0	5	7	5	7	7	1	196	2	1	2	0	1	0
327	0	0	0	0	0	0	1	0	0	0	0	0	0	0	0	0	15	1	53	0	4	2	1	5	1	0	2	75	it's important to donate to charities if you can	N/A	1	0	0	1	10	7	10	4	8	0	765	1	0	1	0	0	0
328	1	0	0	0	0	0	1	0	0	0	0	0	0	0	0	0	30	1	35	1	4	5	0	4	1	0	1	25	would like to support Cancer patients	looking sad	0	1	0	1	5	5	6	6	7	1	430	2	1	1	0	1	0
329	0	0	0	0	1	0	0	0	0	0	0	0	0	1	0	0	150	1	33	1	4	2	1	4	1	0	2	75	MY OWN CHOICE	GOOD	0	1	0	1	7	5	6	6	8	1	305	2	1	1	0	1	0
330	0	0	0	0	0	1	1	0	0	0	0	0	0	0	0	0	25	1	32	1	5	2	1	1	0	1	3	125	I chose to donate because I felt guilty for taking all of the money for doing very little work and I want to be able to help since hunger is a growing problem in the US	I felt like they were judging me for the decision that I was going to make, or at least watching what I did	0	1	0	1	4	8	10	10	8	1	287	2	1	7	0	1	0
331	0	0	0	0	0	0	0	0	0	0	0	0	0	0	1	0	0	0	29	1	4	2	1	1	0	1	2	75	I'm familiar with Big Brother Big Sisters and think it is a reputable organization.	N/A	1	0	0	0	8	8	9	5	10	1	185	1	0	4	0	0	0
332	0	0	0	0	1	0	1	0	0	0	0	0	0	0	0	0	0	0	34	1	5	2	1	3	0	0	2	75	because they are needed one for feeding	broken	0	1	0	0	7	10	9	4	7	1	218	2	1	7	0	1	0
333	1	0	0	0	0	0	0	0	0	0	0	0	0	1	0	0	10	1	30	1	4	1	0	5	1	0	4	175	The eyes were imploring	Seemed to be in need	0	1	0	1	7	8	10	3	9	1	829	2	1	2	0	1	0
334	0	1	0	0	0	0	1	0	0	0	0	0	0	0	0	0	1	1	41	0	4	2	1	4	1	0	1	25	I makes me feel good that I have helped the needy.	Its a women's eye and brown in colour.	0	0	1	1	8	8	8	5	6	1	1447	3	0	1	1	1	0
335	1	0	0	0	0	0	0	1	0	0	0	0	0	0	0	0	0	0	33	1	4	2	1	1	0	1	2	75	I chose not to donate because the charity is getting the same amount regardless. It's just coming out of someone else's pocket.	It was a little weird. It made me uncomfortable.	0	0	1	0	6	8	10	3	8	1	396	3	0	7	1	1	1
336	1	0	0	0	0	0	0	0	0	0	1	0	0	0	0	0	0	0	33	1	3	2	1	4	1	0	1	25	I am very poor and they get the same amount no matter what I do.	The appeared to be judging me.	0	1	0	0	4	3	10	5	4	0	244	2	1	2	0	1	1
337	1	0	0	0	0	0	0	1	0	0	0	0	0	0	0	0	0	0	38	0	3	2	1	4	1	0	2	75	No matter how much I donated, the same amount was still going to be donated to the charity.	I didn't like them watching me. They were distracting.	0	0	1	0	2	6	6	9	9	1	259	3	0	7	1	1	1
338	0	0	0	1	0	0	0	0	0	0	0	0	0	1	0	0	100	1	28	0	5	2	1	4	1	0	2	75	89	the eye is very important for all	0	0	1	1	5	5	7	7	6	1	260	3	0	7	1	1	0
339	0	0	0	1	0	0	0	0	0	0	0	0	0	0	1	0	0	0	36	1	3	2	1	4	1	0	1	25	I chose no tto donate because if and when i donate I like to do it in person and it was taking money from what I would get to donate it.	They are just a pair of normal eyes	0	0	1	0	3	6	9	3	8	0	373	4	1	4	0	1	0
340	0	0	0	0	0	1	0	0	0	0	1	0	0	0	0	0	0	0	26	1	4	2	1	1	0	1	2	75	Because I need the money	That was a strange addition to the survey	0	0	1	0	6	6	6	4	8	0	543	3	0	1	1	1	1
341	1	0	0	0	0	0	0	0	1	0	0	0	0	0	0	0	0	0	40	0	3	2	1	4	1	0	2	75	I've been a foster mom and I host a charity event for a local children's home so kids are close to my heart.	They were unexpected and a little unsettling	0	1	0	0	3	8	7	5	6	1	285	2	1	4	0	1	0
342	0	0	0	0	0	0	0	0	0	0	0	0	1	0	0	0	25	1	34	1	3	2	1	1	0	1	1	25	I wanted to help donate towards the cause but I also am living in tight financial constraints due to the pandemic so I had to find a compromise.	N/A	1	0	0	1	10	9	10	5	10	1	428	1	0	6	0	0	0
343	1	0	0	0	0	0	1	0	0	0	0	0	0	0	0	0	20	1	36	1	4	2	1	1	0	1	1	25	Because I want to help	They were pretty	0	1	0	1	7	10	5	10	10	1	178	2	1	1	0	1	0
344	0	0	0	0	0	0	0	1	0	0	0	0	0	0	0	0	0	0	31	1	5	2	1	1	0	1	2	75	My contribution would not increase the total amount donated to the charity, it would only reduce my individual welfare. I prefer to receive the money than for the researchers to retain it.	N/A	1	0	0	0	2	2	9	4	6	1	332	1	0	6	0	0	1
345	0	0	0	0	1	0	1	0	0	0	0	0	0	0	0	0	30	1	63	0	4	1	0	5	1	0	2	75	I love supporting people.	They are unhealthy.	0	0	1	1	7	5	8	4	5	1	416	4	1	4	0	1	0
346	0	0	0	0	0	0	0	0	0	0	0	0	0	0	1	0	100	1	20	0	3	2	1	3	0	0	1	25	It had the most relevant mission to me	N/A	1	0	0	1	2	5	7	10	10	0	426	1	0	8	0	0	0
347	1	0	0	0	0	0	0	0	1	0	0	0	0	0	0	0	150	1	45	1	4	2	1	5	1	0	2	75	For children welfare and health	The eyes are very thankful	0	0	1	1	7	6	8	7	7	1	563	3	0	7	1	1	0
348	0	0	0	0	0	0	0	1	0	0	0	0	0	0	0	0	0	0	24	1	3	1	0	1	0	1	1	25	The amount donated is negligible and wouldn't make a difference.	N/A	1	0	0	0	5	6	7	6	10	1	504	1	0	8	0	0	1
349	1	0	0	0	0	0	0	0	0	0	1	0	0	0	0	0	0	0	48	1	4	2	1	1	0	1	1	25	I want to keep the money	bothersome	0	0	1	0	6	8	8	4	9	0	228	3	0	6	1	1	1
350	0	0	0	0	0	0	0	1	0	0	0	0	0	0	0	0	0	0	35	1	4	2	1	4	1	0	3	125	I chose not to donate because going by the instruction, whether I donate or not at the end of the day it will not reflect on or increase the total amount going to the charity	N/A	1	0	0	0	6	6	10	3	6	0	645	1	0	6	0	0	1
351	1	0	0	0	0	0	0	1	0	0	0	0	0	0	0	0	0	0	23	0	4	2	1	2	0	1	2	75	It doesn't make a difference for the charity if i donate or not, they receive the same amount.	Creepy	0	0	1	0	5	8	10	4	8	1	277	3	0	6	1	1	1
352	0	0	0	0	0	0	1	0	0	0	0	0	0	0	0	0	35	1	46	1	4	2	1	2	0	1	2	75	I felt like it was the right thing to do. This HIT isn’t very hard. Might as well make it a little cheaper for you.	N/A	1	0	0	1	5	9	10	4	8	0	363	1	0	7	0	0	0
353	0	0	0	1	0	0	1	0	0	0	0	0	0	0	0	0	150	1	26	0	4	2	1	3	0	0	1	25	I WISH TO DONATE	THE OWNER OF THIS EYES HAVE SOME PHYSICAL PROBLEM	0	1	0	1	7	7	7	4	6	1	295	2	1	1	0	1	0
354	0	0	0	0	0	0	0	0	0	0	0	1	0	0	0	0	75	1	34	1	3	2	1	1	0	1	1	25	Give a little, get a little	N/A	1	0	0	1	8	8	8	4	8	1	401	1	0	6	0	0	1
355	0	0	0	0	0	0	1	0	0	0	0	0	0	0	0	0	25	1	33	0	4	3	0	1	0	1	1	25	I wanted to donate	N/A	1	0	0	1	2	7	9	6	7	1	258	1	0	7	0	0	0
356	0	0	0	1	0	0	0	0	0	0	0	0	0	1	0	0	50	1	44	1	4	3	0	4	1	0	2	75	save once life	eyes is important for survival	0	1	0	1	7	8	7	5	6	0	784	2	1	1	0	1	0
357	0	0	0	0	0	0	1	0	0	0	0	0	0	0	0	0	30	1	25	1	5	2	1	4	1	0	5	225	i like to donate	N/A	1	0	0	1	7	7	7	5	7	1	215	1	0	2	0	0	0
358	1	0	0	0	0	0	0	0	0	0	0	0	0	1	0	0	35	1	31	1	5	4	0	3	0	0	3	125	nothing	not bad	0	1	0	1	7	5	4	6	8	1	760	2	1	6	0	1	0
359	1	0	0	0	0	0	0	0	0	0	0	0	0	1	0	0	35	1	30	0	5	2	1	3	0	0	3	125	TO SAVE PEOPLE FROM PARTNER VIOLENCE	IT LOOKS BEAUTIFULL	0	1	0	1	8	5	6	6	6	1	642	2	1	11	0	1	0
360	0	0	0	0	1	0	0	0	0	0	0	0	0	1	0	0	150	1	30	1	4	2	1	4	1	0	1	25	its about my wish	it was blinking	0	0	1	1	6	6	6	7	6	1	517	4	1	7	0	1	0
361	0	0	0	0	1	0	1	0	0	0	0	0	0	0	0	0	2	1	28	0	5	2	1	4	1	0	4	175	organ donation is good and helping mind also	not clear	0	1	0	1	7	7	5	7	4	1	1214	2	1	1	0	1	0
362	0	0	0	0	0	0	1	0	0	0	0	0	0	0	0	0	30	1	30	0	4	2	1	5	1	0	1	25	I believe the charity will benefit more from my donation.	N/A	1	0	0	1	6	9	10	3	6	1	282	1	0	7	0	0	0
363	0	0	0	0	0	0	1	0	0	0	0	0	0	0	0	0	1	1	33	1	4	5	0	3	0	0	1	25	to support their good work	N/A	1	0	0	1	6	6	5	4	6	1	600	1	0	8	0	0	0
364	0	0	1	0	0	0	0	0	0	0	0	1	0	0	0	0	0	0	35	0	4	2	1	2	0	1	1	25	I wanted the biggest bonus possible.	They didn't affect me either way.	0	0	1	0	9	7	6	7	10	1	346	4	1	1	0	1	1
365	0	0	0	1	0	0	0	0	0	0	0	1	0	0	0	0	0	0	37	1	4	2	1	1	0	1	3	125	There was no reason for me to reduce my payment, since the charitynreceived a fixed amount regardless.	It was definitely weird. I haven't seen that in an experiment before.	0	0	1	0	3	6	9	4	8	1	274	3	0	6	1	1	1
366	1	0	0	0	0	0	0	0	0	0	0	0	1	0	0	0	25	1	37	1	5	2	1	2	0	1	2	75	I decided to donate a fair amount because I would have felt guilty to the experimenter for not donating anything.	I thought they were creepy and judging.	0	0	1	1	6	10	8	6	8	1	414	3	0	2	1	1	0
367	0	0	0	0	0	1	0	1	0	0	0	0	0	0	0	0	0	0	42	0	3	1	0	3	0	0	1	25	They were going to get the same amount whether it came from me or the experimenter.	Meant to guilt you	0	0	1	0	6	8	6	4	10	1	435	4	1	4	0	1	1
368	0	1	0	0	0	0	0	0	0	0	1	0	0	0	0	0	0	0	37	1	3	2	1	1	0	1	1	25	The total would be the same, so I chose to keep as much of the bonus as I can since my job has not yet reopened and times are tough.	I noticed a little bit of brown with the blue, and they looked like they were looking directly at me.	0	1	0	0	5	9	10	2	10	1	406	2	1	9	0	1	1
369	0	0	0	1	0	0	0	0	1	0	0	0	0	0	0	0	50	1	30	0	4	2	1	5	1	0	4	175	I love children	Very sharp	0	0	1	1	7	7	6	8	3	1	563	4	1	7	0	1	0
370	0	0	0	0	0	0	0	1	0	0	0	0	0	0	0	0	0	0	69	0	4	2	1	2	0	1	1	25	the charity receives the same amount either way	N/A	1	0	0	0	9	10	9	2	10	0	344	1	0	7	0	0	1
371	0	0	0	0	0	0	1	0	0	0	0	0	0	0	0	0	50	1	32	1	3	2	1	1	0	1	1	25	I did because it's a worthy cause	N/A	1	0	0	1	2	4	6	10	6	1	119	1	0	2	0	0	0
372	0	0	0	0	0	0	1	0	0	0	0	0	0	0	0	0	50	1	50	1	4	2	1	5	1	0	4	175	it is my nature to help	N/A	1	0	0	1	8	6	5	8	6	1	455	1	0	7	0	0	0
373	0	0	0	0	0	0	1	0	0	0	0	0	0	0	0	0	1	1	44	1	4	2	1	5	1	0	2	75	For a good cause.	N/A	1	0	0	1	7	10	9	3	6	1	199	1	0	1	0	0	0
374	0	0	0	0	0	0	0	0	0	0	0	0	0	1	0	0	50	1	31	1	4	5	0	4	1	0	1	25	Humanity	N/A	1	0	0	1	7	8	7	4	6	1	155	1	0	7	0	0	0
375	0	0	1	0	0	0	0	0	0	0	0	0	0	1	0	0	50	1	28	0	4	2	1	5	1	0	2	75	Because I feel it.	II don't feel anything.	0	1	0	1	4	5	4	8	4	1	419	2	1	11	0	1	0
376	0	0	0	0	0	0	0	0	1	0	0	0	0	0	0	0	50	1	30	0	4	2	1	4	1	0	1	25	I want to help poor children.	N/A	1	0	0	1	7	7	8	4	6	0	964	1	0	7	0	0	0
377	1	0	0	0	0	0	0	0	1	0	0	0	0	0	0	0	0	0	35	0	5	2	1	3	0	0	2	75	because the children are needed to be feeded and less people to take care	sad	0	1	0	0	5	8	7	3	6	1	315	2	1	7	0	1	0
378	0	0	0	1	0	0	1	0	0	0	0	0	0	0	0	0	100	1	29	1	4	2	1	1	0	1	1	25	It's a cause that I have a desire to support.	It was fine. Kind of accusatory but that was part of the condition, I'd think.	0	0	1	1	7	7	7	7	6	0	255	3	0	1	1	1	0
379	0	1	0	0	0	0	0	0	0	0	0	0	0	0	1	0	75	1	41	0	4	2	1	5	1	0	1	25	As a cancer survivor (who's also had family members who battled cancer) the charity is an important one to me.	My first thought was that they were brown, but then I thought I saw green or gray. Hence my choice of hazel.	0	1	0	1	2	9	5	6	9	1	405	2	1	1	0	1	0
380	0	0	0	0	0	0	0	1	0	0	0	0	0	0	0	0	0	0	47	0	3	2	1	5	1	0	1	25	because it didn't make a difference as to how much they received.	N/A	1	0	0	0	4	6	8	5	6	1	211	1	0	6	0	0	1
381	0	1	0	0	0	0	0	0	0	1	0	0	0	0	0	0	50	1	21	1	3	4	0	3	0	0	1	25	The environment is important	They were either blue or a green	0	0	1	1	5	7	7	6	8	1	378	3	0	9	1	1	0
382	1	0	0	0	0	0	0	0	0	0	0	0	0	1	0	0	150	1	35	0	4	5	0	3	0	0	2	75	it is very easy to donate for me	it is very weird	0	1	0	1	7	7	6	7	5	1	192	2	1	7	0	1	0
383	0	0	0	0	0	0	0	0	0	0	0	0	0	1	0	0	0	0	31	1	4	3	0	5	1	0	2	75	Hurricane Harvey had just happened.	N/A	1	0	0	0	5	7	9	4	7	0	291	1	0	7	0	0	0
384	0	1	0	0	0	0	0	1	0	0	0	0	0	0	0	0	1	1	35	1	5	2	1	1	0	1	2	75	I only donated 1 ECU because I knew the charity was receiving the same total donation.	They weren't one color	0	0	1	1	8	3	10	2	6	0	344	3	0	2	1	1	1
385	0	0	0	0	0	0	0	1	0	0	0	0	0	0	0	0	0	0	44	1	4	2	1	1	0	1	2	75	Because no matter the amount I donated, thge charity was still getting 200 ecu	N/A	1	0	0	0	8	6	10	2	8	1	241	1	0	1	0	0	1
386	0	0	0	0	0	0	0	0	0	0	0	0	0	0	1	0	35	1	28	0	4	2	1	5	1	0	3	125	I usually donate to the charity for the cancer people.	N/A	1	0	0	1	6	3	10	7	7	1	275	1	0	1	0	0	0
387	0	0	0	0	0	0	0	0	0	0	0	0	0	1	0	0	200	1	34	1	4	1	0	2	0	1	2	75	200	N/A	1	0	0	1	5	7	5	5	6	0	503	1	0	1	0	0	0
388	1	0	0	0	0	0	0	0	0	0	1	0	0	0	0	0	0	0	38	1	5	2	1	5	1	0	1	25	i need money	they're nice	0	0	1	0	3	6	3	7	7	0	191	4	1	1	0	1	1
389	0	0	0	0	0	0	0	0	0	0	0	0	0	0	1	0	0	0	29	0	3	1	0	4	1	0	1	25	I have previously already donated to this charity I chose in Part 1.	N/A	1	0	0	0	9	9	10	2	10	1	220	1	0	2	0	0	0
390	0	0	0	1	0	0	0	1	0	0	0	0	0	0	0	0	0	0	24	0	5	1	0	5	1	0	1	25	They charity would always receive the same amount. My decision had no effect on them.	I did not really notice them, a little creepy.	0	0	1	0	6	7	9	8	6	1	352	4	1	4	0	1	1
391	0	1	0	0	0	0	0	1	0	0	0	0	0	0	0	0	0	0	31	0	4	2	1	5	1	0	2	75	They would get the same amount either way so I would not help if I donated	They were greyish blue	0	1	0	0	4	5	7	6	2	1	314	2	1	1	0	1	1
392	0	0	1	0	0	0	0	1	0	0	0	0	0	0	0	0	0	0	36	1	4	2	1	4	1	0	2	75	because no matter what the charity will receive the same amount	I had no thoughts	0	0	1	0	7	7	7	4	4	1	238	3	0	7	1	1	1
393	0	0	0	1	0	0	0	0	0	0	0	0	0	0	1	0	50	1	28	0	5	2	1	4	1	0	2	75	i donate some amount of goes to charity, because there peoples is affected of horizon disease it is a very dangerous cancer.	i think the eyes is cancer affected the person anyone can save me that told the eyes	0	1	0	1	5	5	5	7	5	1	618	2	1	11	0	1	0
394	0	0	0	0	0	0	1	0	0	0	0	0	0	0	0	0	40	1	50	1	4	1	0	5	1	0	1	25	Because giving is living. if you are not giving , you are not living.	N/A	1	0	0	1	4	8	7	6	7	0	1167	1	0	7	0	0	0
395	1	0	0	0	0	0	1	0	0	0	0	0	0	0	0	0	20	1	37	0	4	2	1	5	1	0	2	75	wanted to help my charity	they were creepy	0	0	1	1	2	10	8	10	9	1	326	3	0	1	1	1	0
396	0	1	0	0	0	0	0	0	0	0	0	0	0	1	0	0	150	1	25	1	4	2	1	5	1	0	4	175	1	grey	0	0	1	1	6	8	7	7	5	1	344	3	0	4	1	1	0
397	0	0	0	0	0	1	1	0	0	0	0	0	0	0	0	0	50	1	24	0	5	2	1	5	1	0	4	175	willingness to support the cause	I think they humanized the donation	0	1	0	1	6	6	9	4	8	1	209	2	1	1	0	1	0
398	0	0	0	0	1	0	0	0	0	0	0	0	0	1	0	0	25	1	41	1	4	2	1	3	0	0	2	75	none	it is very lowest eye	0	0	1	1	7	6	8	4	7	1	625	3	0	4	1	1	0
399	0	0	0	0	0	0	0	1	0	0	0	0	0	0	0	0	0	0	46	0	4	2	1	2	0	1	4	175	Since the charity would always receive 200 ECU, regardless of whether or not I donated, it seemed pointless for me to donate.	N/A	1	0	0	0	2	9	6	6	9	1	307	1	0	7	0	0	1
400	1	0	0	0	0	0	1	0	0	0	0	0	0	0	0	0	25	1	37	0	5	2	1	3	0	0	2	75	Because i try to donate something, even a small amount, to charity every month.	It was weird and I didnt like it.	0	0	1	1	8	3	8	4	10	1	528	3	0	11	1	1	0
401	1	0	0	0	0	0	0	0	0	0	1	0	0	0	0	0	25	1	26	0	3	2	1	1	0	1	1	25	I wanted to signal my support for the cause by giving something. However, since I knew the charity would always get 200 ECU, I also felt compelled to keep a significant amount, since my current financial situation is a bit stressful.	I found them pretty unnerving	0	0	1	1	10	6	5	9	10	1	417	3	0	1	1	1	1
402	0	0	0	0	0	0	0	0	1	0	0	0	0	0	0	0	35	1	30	0	5	2	1	3	0	0	3	125	I LIKE TO SAVE CHILDREN AND FEED THEM	N/A	1	0	0	1	6	7	4	7	4	1	1121	1	0	7	0	0	0
403	1	0	0	0	0	0	1	0	0	0	0	0	0	0	0	0	20	1	50	0	4	2	1	3	0	0	4	175	To help cancer people	brave	0	0	1	1	7	7	7	5	7	1	803	4	1	1	0	1	0
404	0	0	0	0	0	0	0	0	1	0	0	0	0	0	0	0	35	1	35	1	4	2	1	4	1	0	2	75	HELPING THE YOUNGER GENERATION IS MUST	N/A	1	0	0	1	6	6	7	6	4	1	359	1	0	7	0	0	0
405	1	0	0	0	0	0	0	0	0	0	1	0	0	0	0	0	50	1	46	0	3	2	1	4	1	0	1	25	I only donated 50 because they will receive 200 regardless and I really really need extra money right now.	Caught me off guard	0	1	0	1	10	8	9	8	8	1	579	2	1	7	0	1	1
406	0	0	0	0	0	0	0	1	0	0	0	0	0	0	0	0	0	0	38	0	3	2	1	5	1	0	1	25	because they were going to get 200 regardless of if I made a donation or not	N/A	1	0	0	0	8	7	6	6	8	0	228	1	0	4	0	0	1
407	0	0	0	0	0	0	0	0	0	0	0	0	0	0	1	0	35	1	36	1	4	5	0	3	0	0	2	75	American cancer society	N/A	1	0	0	1	4	5	7	4	10	0	1178	1	0	1	0	0	0
408	0	0	0	0	1	0	0	0	0	0	0	0	0	1	0	0	50	1	28	1	5	2	1	5	1	0	2	75	American cancer society	eys is super	0	1	0	1	7	8	9	3	7	1	1113	2	1	1	0	1	0
409	0	1	0	0	0	0	0	0	0	0	1	0	0	0	0	0	0	0	34	1	3	2	1	1	0	1	1	25	I can't afford to give up money freely given at the moment.	That they were grey and a little intense.	0	1	0	0	10	9	10	2	8	1	164	2	1	1	0	1	1
410	1	0	0	0	0	0	0	0	1	0	0	0	0	0	0	0	50	1	34	0	3	1	0	5	1	0	1	25	Because I am a single parent, and I believe its important for our children to have mentors that we can't provide.	I felt like they were watching me	0	0	1	1	8	10	10	3	9	1	426	4	1	4	0	1	0
411	1	0	0	0	0	0	0	0	0	0	0	0	0	1	0	0	50	1	37	0	4	2	1	2	0	1	2	75	To participate and not keep the donation burden on someone else	Disconcerting	0	1	0	1	5	5	7	6	8	1	414	2	1	11	0	1	0
412	1	0	0	0	0	0	0	0	1	0	0	0	0	0	0	0	100	1	30	0	3	2	1	1	0	1	1	25	Children are completely innocent to what they are given in this world and we need to do what we can to help them.	They were very pretty and mesmerizing.	0	1	0	1	5	6	6	10	6	1	522	2	1	7	0	1	0
413	0	0	0	0	0	0	0	0	0	0	1	0	0	0	0	0	5	1	31	1	3	2	1	2	0	1	1	25	I wanted the bonus money for myself, to make the survey worth my time	N/A	1	0	0	1	2	8	5	5	5	0	279	1	0	2	0	0	1
414	0	0	0	1	0	0	0	0	1	0	0	0	0	0	0	0	50	1	46	1	5	3	0	6	999	999	2	75	feeding the children is feeding the future generation	those eyes were expecting something	0	1	0	1	10	8	8	4	5	1	653	2	1	7	0	1	0
415	0	0	0	0	0	0	0	1	0	0	0	0	0	0	0	0	0	0	29	0	4	2	1	1	0	1	1	25	They wouldn't have ended up with more money since the researcher would've reduced his donation.	N/A	1	0	0	0	2	4	8	4	10	1	182	1	0	6	0	0	1
416	0	0	0	1	0	0	0	0	0	0	1	0	0	0	0	0	0	0	28	0	3	2	1	3	0	0	3	125	I would like the money	they were watching me	0	1	0	0	4	8	6	7	7	1	216	2	1	1	0	1	1
417	0	0	0	0	1	0	0	0	0	0	0	0	0	1	0	0	35	1	31	1	5	2	1	2	0	1	4	175	5	2	0	1	0	1	5	5	7	5	5	1	459	2	1	2	0	1	0
418	0	0	0	0	0	0	0	0	0	0	0	0	0	0	0	1	0	0	49	0	3	2	1	4	1	0	1	25	I prefer to give on my own so I know it really goes there	N/A	1	0	0	0	6	6	10	7	8	0	239	1	0	9	0	0	1
419	0	1	0	0	0	0	0	0	0	0	0	1	0	0	0	0	0	0	34	1	5	2	1	1	0	1	2	75	If the amount donated to the charity was fixed at 200 ECU, then why lower my own payment?	I think they were bluish grey	0	1	0	0	10	10	9	5	9	1	285	2	1	4	0	1	1
420	1	0	0	0	0	0	0	1	0	0	0	0	0	0	0	0	0	0	35	1	4	2	1	5	1	0	1	25	The amount would be the same so I didn't donate because they are still going to get 200	They seemed kind of of creepy	0	0	1	0	8	9	10	3	4	1	347	3	0	6	1	1	1
421	0	0	0	1	0	0	0	1	0	0	0	0	0	0	0	0	0	0	36	0	3	2	1	4	1	0	2	75	Because it made no difference. I would just be giving it up for them not to receive anything more.	I wasn't sure what to make of it. I didn't know if it was part of a test or something.	0	0	1	0	9	8	10	2	7	1	426	3	0	2	1	1	1
422	0	0	0	0	0	0	0	1	0	0	0	0	0	0	0	0	0	0	35	0	5	2	1	2	0	1	3	125	I chose not to give because the charity gets the same amount no matter what, so I am focusing on my own financial goals.	N/A	1	0	0	0	3	7	7	9	8	1	294	1	0	1	0	0	1
423	0	0	0	0	0	0	0	0	0	0	0	0	0	0	0	1	0	0	47	1	4	4	0	1	0	1	2	75	Honestly, I don't trust the majority of charities. Too many of them don't give the majority of the funds to the cause and instead pay themselves ridiculous salaries and other overhead costs.	N/A	1	0	0	0	5	5	8	5	5	1	335	1	0	9	0	0	1
424	0	0	0	0	0	0	1	0	0	0	0	0	0	0	0	0	35	1	25	0	4	2	1	4	1	0	3	125	i donate some amount, because some poor people is does not eating so i choose the donate.	N/A	1	0	0	1	5	5	5	7	6	1	348	1	0	2	0	0	0
425	0	0	0	1	0	0	0	1	0	0	0	0	0	0	0	0	0	0	61	0	4	2	1	2	0	1	3	125	They would get the same amount whether I donated or not, so it was silly to forego income.	It looked like the person's left eye (the one on my right) was more green in hue than the other.	0	1	0	0	4	8	5	6	5	0	307	2	1	6	0	1	1
426	0	0	0	0	0	0	0	0	0	0	1	0	0	0	0	0	0	0	32	1	4	2	1	1	0	1	1	25	I need the money.	N/A	1	0	0	0	8	3	7	8	10	0	510	1	0	6	0	0	1
427	0	0	0	1	0	0	0	0	0	0	1	0	0	0	0	0	0	0	30	1	4	2	1	3	0	0	1	25	I did not have interest to donate	looks good	0	1	0	0	4	5	7	4	7	1	569	2	1	7	0	1	1
428	1	0	0	0	0	0	1	0	0	0	0	0	0	0	0	0	1	1	25	0	4	2	1	2	0	1	1	25	it supports a worthy cause	sad	0	0	1	1	9	9	8	3	5	1	121	3	0	7	1	1	0
429	0	0	0	1	0	0	0	1	0	0	0	0	0	0	0	0	0	0	33	1	4	2	1	5	1	0	1	25	In this experiment, the charity received the same amount no matter if I gave or not, so my donation didn't add anything to the pot.	The eyes looked gray in color, and did not show much emotion.	0	1	0	0	4	8	8	5	10	1	348	2	1	6	0	1	1
430	0	0	0	0	0	0	0	0	0	0	0	0	0	1	0	0	35	1	28	0	4	2	1	4	1	0	2	75	ITS IS IMPORTANT FOR SAFE BORDERS	N/A	1	0	0	1	5	5	7	5	7	1	105	1	0	11	0	0	0
431	1	0	0	0	0	0	0	0	0	0	0	0	0	0	1	0	25	1	35	0	4	2	1	1	0	1	2	75	i choose to donate because the charity is important to me	they looked scary	0	1	0	1	4	7	7	9	3	1	601	2	1	1	0	1	0
432	0	0	0	0	0	0	0	0	1	0	0	0	0	0	0	0	100	1	35	0	5	2	1	5	1	0	2	75	feed the children charity is trust worth and helps the children in need	N/A	1	0	0	1	10	10	9	3	5	0	969	1	0	7	0	0	0
433	0	0	0	0	0	0	0	0	0	0	1	0	0	0	0	0	0	0	38	0	4	2	1	5	1	0	2	75	financial struggle	N/A	1	0	0	0	5	8	10	3	6	1	648	1	0	7	0	0	1
434	0	0	0	0	0	1	1	0	0	0	0	0	0	0	0	0	55	1	50	0	4	2	1	4	1	0	2	75	I think we should do charity for poor people.	I think they expect something from others.	0	1	0	1	6	9	7	5	5	1	963	2	1	2	0	1	0
435	0	0	0	1	0	0	1	0	0	0	0	0	0	0	0	0	0	0	34	1	5	2	1	1	0	1	3	125	I thought it was a worthy charity.	They looked normal.	0	1	0	0	8	7	10	2	10	1	406	2	1	6	0	1	0
436	0	0	0	0	1	0	1	0	0	0	0	0	0	0	0	0	100	1	31	1	4	2	1	5	1	0	1	25	it seemed right to split the donation (especially since it didn't affect the total donated)	neutural	0	1	0	1	3	9	7	8	10	1	358	2	1	2	0	1	0
437	0	1	0	0	0	0	1	0	0	0	0	0	0	0	0	0	50	1	43	0	3	2	1	1	0	1	1	25	It is important to help others as one can	same color as mine	0	1	0	1	4	6	9	5	8	1	416	2	1	6	0	1	0
438	1	0	0	0	0	0	0	1	0	0	0	0	0	0	0	0	0	0	56	0	4	2	1	4	1	0	2	75	they wold get same $ if I donated or not	creepy	0	0	1	0	8	8	8	4	8	1	301	3	0	1	1	1	1
439	0	0	0	1	0	0	1	0	0	0	0	0	0	0	0	0	25	1	36	1	3	4	0	4	1	0	2	75	It is a worthy charity that really does good in this world.	They were creepy and overbearing. They made me feel nervous.	0	0	1	1	8	8	9	4	8	1	452	3	0	6	1	1	0
440	0	0	0	0	0	0	0	1	0	0	0	0	0	0	0	0	0	0	33	0	3	2	1	1	0	1	1	25	my donation made no difference in the end	N/A	1	0	0	0	2	6	10	10	2	1	138	1	0	1	0	0	1
441	0	0	0	0	1	0	0	0	0	0	1	0	0	0	0	0	10	1	54	0	3	2	1	4	1	0	2	75	Right now I'm in a money crunch and every bit helps.	There were unique; belonging to an older person.	0	0	1	1	8	8	7	8	9	1	439	4	1	1	0	1	1
442	1	0	0	0	0	0	0	0	0	0	0	1	0	0	0	0	0	0	25	0	4	2	1	3	0	0	2	75	My choice would generate more money, and i can donate a portion myself personally after.	It looks judgmental.	0	0	1	0	9	9	7	5	9	1	332	3	0	2	1	1	1
443	1	0	0	0	0	0	0	0	0	0	0	0	0	1	0	0	50	1	47	0	4	2	1	2	0	1	2	75	it seemed easy/painless to donate	creepy, sad	0	0	1	1	8	6	6	6	8	1	422	3	0	9	1	1	0
444	0	0	0	0	0	0	0	0	0	0	1	0	0	0	0	0	0	0	46	3	3	2	1	4	1	0	1	25	I need the money right now.	N/A	1	0	0	0	2	8	10	10	10	1	311	1	0	7	0	0	1
445	1	0	0	0	0	0	0	0	0	0	0	0	0	1	0	0	0	0	63	0	4	2	1	5	1	0	2	75	my patiance	pain	0	1	0	0	5	5	5	7	7	1	137	2	1	2	0	1	0
446	0	0	0	0	1	0	0	0	0	0	0	0	0	0	1	0	50	1	23	1	3	3	0	2	0	1	2	75	Because I had cancer before	They were pretty	0	0	1	1	4	7	7	7	5	0	235	4	1	1	0	1	0
447	0	0	0	0	1	0	0	0	0	0	1	0	0	0	0	0	20	1	30	0	3	6	0	5	1	0	1	25	It was a small amount that I can give, and the charity will get 2$ in total.	A question to check that I am not a robot.	0	1	0	1	2	8	8	5	6	1	1022	2	1	9	0	1	1
448	0	0	0	0	0	0	0	0	0	0	0	0	0	0	1	0	50	1	42	0	5	2	1	1	0	1	1	25	I am a cancer survivor and I wanted to give	N/A	1	0	0	1	10	6	10	4	9	0	208	1	0	1	0	0	0
449	1	0	0	0	0	0	0	0	0	0	1	0	0	0	0	0	0	0	26	0	4	2	1	1	0	1	1	25	I wanted the money.	They were kind of creepy.	0	0	1	0	5	5	8	6	9	0	270	3	0	2	1	1	1
450	0	0	0	0	0	0	1	0	0	0	0	0	0	0	0	0	20	1	47	1	4	2	1	4	1	0	2	75	I choose to donate so that the organization can achieve it's aim and objective	N/A	1	0	0	1	7	9	9	4	6	0	852	1	0	2	0	0	0
451	0	0	0	0	0	1	0	0	0	0	1	0	0	0	0	0	150	1	32	1	5	1	0	5	1	0	1	25	not interest	Think About Your Eyes is a national public awareness campaign, presented by The Vision ... health and promote the importance of getting an annual comprehensive eye exam. .	0	1	0	1	7	7	7	5	7	0	1458	2	1	1	0	1	1
452	0	0	0	0	1	0	0	0	0	0	0	0	0	1	0	0	150	1	42	1	5	2	1	4	1	0	3	125	for poor people	poor old lady	0	0	1	1	7	5	5	7	6	1	371	3	0	1	1	1	0
453	0	1	0	0	0	0	0	0	0	0	0	0	0	0	1	0	20	1	20	1	4	2	1	1	0	1	1	25	I chose to donate because I feel for those who have family members with cancer.	I thought the eyes looked pretty grey with a hint of blue. They seemed like they needed help.	0	1	0	1	3	9	4	9	6	1	448	2	1	1	0	1	0
454	1	0	0	0	0	0	0	0	0	0	0	0	0	1	0	0	30	1	25	1	4	2	1	4	1	0	4	175	EDUCATION	SAD	0	0	1	1	5	5	9	6	6	0	429	3	0	2	1	1	0
455	0	0	0	0	0	0	0	0	0	0	0	0	0	1	0	0	0	0	37	1	3	2	1	2	0	1	3	125	I want the most money possible.	N/A	1	0	0	0	3	9	10	5	10	1	259	1	0	6	0	0	0
456	0	0	0	0	0	0	0	0	0	0	1	0	0	0	0	0	0	0	44	0	3	2	1	4	1	0	1	25	I need money	N/A	1	0	0	0	5	8	7	6	4	1	209	1	0	2	0	0	1
457	0	0	0	0	0	0	0	1	0	0	0	0	0	0	0	0	0	0	37	0	5	2	1	2	0	1	2	75	I chose not do donate because my contribution did not help increase the total for the charity, so it would be a loss to me and no gain to the charity, which does not seem fair to either.	N/A	1	0	0	0	4	7	10	5	8	1	291	1	0	6	0	0	1
458	1	0	0	0	0	0	0	0	0	0	0	0	0	1	0	0	50	1	47	0	4	2	1	4	1	0	1	25	50	like a attractive	0	1	0	1	6	7	7	5	6	1	1126	2	1	7	0	1	0
459	0	1	0	0	0	0	0	1	0	0	0	0	0	0	0	0	0	0	37	1	4	2	1	2	0	1	2	75	They would get a $2 donation regardless of my choice.	They were interesting almost a slate grey/blue.	0	1	0	0	5	8	9	3	6	1	5996	2	1	1	0	1	1
460	1	0	0	0	0	0	1	0	0	0	0	0	0	0	0	0	45	1	23	0	3	3	0	3	0	0	2	75	cause I think the charity does wonderful things for society	make me slightly uncomfortable	0	0	1	1	3	5	5	8	6	1	691	3	0	6	1	1	0
461	0	0	0	0	0	0	0	0	0	0	0	0	0	1	0	0	35	1	25	1	5	2	1	3	0	0	3	125	good	N/A	1	0	0	1	7	6	6	6	6	1	131	1	0	2	0	0	0
462	0	0	0	0	0	1	0	0	0	0	1	0	0	0	0	0	150	1	40	1	4	2	1	1	0	1	1	25	I like the Sierra Club's cause. However, I need money also so I gave them more of a "token" donation and kept most of it.	I thought it might be an attention check asking me about the colors.	0	0	1	1	3	4	5	10	8	1	364	4	1	9	0	1	1
463	0	0	0	0	0	0	0	0	0	0	1	0	0	0	0	0	0	0	32	1	4	2	1	1	0	1	2	75	I need the money.	N/A	1	0	0	0	9	8	10	2	9	1	336	1	0	9	0	0	1
464	1	0	0	0	0	0	0	0	0	0	0	0	0	1	0	0	1	1	34	1	4	2	1	1	0	1	2	75	It benefitted me and the charity equally	creepy	0	0	1	1	4	6	10	2	7	1	222	3	0	6	1	1	0
465	0	0	1	0	0	0	0	0	0	0	0	1	0	0	0	0	0	0	31	1	3	1	0	1	0	1	1	25	I did not donate since the experimenter would donate 200 anyway	indifferent towards them	0	0	1	0	2	8	5	4	10	0	350	3	0	7	1	1	1
466	0	0	0	1	0	0	0	1	0	0	0	0	0	0	0	0	0	0	23	0	4	3	0	1	0	1	1	25	The charity would still receive the same donation regardless of my decision because of the researcher's contribution. Thus, I preferred to keep the money knowing that the same donation would've been made even if I gave any of it up for donation.	They looked quite clear and nice in general. They were a bit unnerving to have looking at me for too long, but they were otherwise neutral to me.	0	0	1	0	4	9	8	8	10	1	512	3	0	6	1	1	1
467	0	0	0	0	0	1	0	1	0	0	0	0	0	0	0	0	0	0	30	0	4	3	0	2	0	1	1	25	Because the charity gets the same amount no matter what.	An experiment on being judged for not donating to the charity.	0	0	1	0	4	8	8	8	10	1	387	3	0	11	1	1	1
468	1	0	0	0	0	0	0	0	0	0	0	0	0	1	0	0	150	1	39	0	4	3	0	5	1	0	2	75	150	very fear	0	0	1	1	5	6	6	6	5	0	440	3	0	10	1	1	0
469	0	0	0	0	0	0	0	0	0	1	0	0	0	0	1	0	10	1	45	1	3	2	1	5	1	0	1	25	I want to support a good cause because having been a cancer survior myself the research is important to me personally.	N/A	1	0	0	1	3	9	6	7	6	1	626	1	0	1	0	0	0
470	1	0	0	0	0	0	0	0	0	0	0	0	0	1	0	0	0	0	26	0	4	3	0	1	0	1	2	75	they get 200 regardless	they were creepy	0	0	1	0	4	3	5	4	8	1	184	3	0	7	1	1	0
471	0	0	0	0	1	0	0	0	0	1	0	0	0	0	0	0	150	1	29	1	4	3	0	3	0	0	2	75	For my satisfaction.	Nothing	0	1	0	1	5	6	6	6	5	1	304	2	1	1	0	1	0
472	0	0	0	0	0	0	0	1	0	0	0	0	0	0	0	0	0	0	52	1	5	2	1	4	1	0	2	75	Because my donation ha no serious implication on what gets to the charity	N/A	1	0	0	0	6	7	7	5	6	1	698	1	0	2	0	0	1
473	1	0	0	0	0	0	0	0	0	0	0	0	0	0	0	1	0	0	37	0	3	2	1	2	0	1	2	75	Because I normally do not donate money through mturk studies. There is no guarantee the money is going where it's saying and I'd rather donate on my own.	They were creepy.	0	0	1	0	3	8	9	9	9	0	286	3	0	2	1	1	1
474	0	0	0	0	0	0	0	0	0	1	0	0	0	0	0	0	35	1	28	1	5	2	1	3	0	0	3	125	social conscience is important	N/A	1	0	0	1	7	7	6	6	7	1	572	1	0	1	0	0	0
475	1	0	0	0	0	0	0	0	0	0	0	0	0	1	0	0	0	0	42	0	5	2	1	3	0	0	2	75	not interested	its watching me	0	1	0	0	7	10	9	4	9	1	560	2	1	7	0	1	0
476	0	1	0	0	0	0	0	0	0	0	0	0	0	1	0	0	50	1	27	1	3	2	1	1	0	1	1	25	its not my money. so my not give a little.	They were a light grey or very light blue.	0	1	0	1	4	3	6	9	5	1	361	2	1	7	0	1	0
477	0	1	0	0	0	0	0	1	0	0	0	0	0	0	0	0	0	0	62	0	4	2	1	5	1	0	1	25	They won't be getting anything extra if I donate.	It was a little hard to know for sure if they are blue.	0	1	0	0	10	7	10	8	10	0	275	2	1	6	0	1	1
478	0	0	0	0	1	0	0	0	0	0	0	0	0	1	0	0	5	1	40	0	4	2	1	1	0	1	1	25	I only gave 5 because that's all I think is worth giving unless I researched the charity myself.	Weird, don't know what it has to do with anything.	0	0	1	1	4	6	9	4	8	1	323	3	0	7	1	1	0
479	0	0	0	0	0	0	0	0	0	0	1	0	0	0	0	0	0	0	36	0	4	2	1	1	0	1	1	25	Because I live in poverty myself & need the money more	N/A	1	0	0	0	2	5	8	8	5	0	244	1	0	7	0	0	1
480	1	0	0	0	0	0	0	0	0	0	0	0	0	1	0	0	10	1	34	0	4	2	1	5	1	0	1	25	1	good	0	1	0	1	5	6	10	5	7	0	701	2	1	10	0	1	0
481	0	0	0	1	0	0	1	0	0	0	0	0	0	0	0	0	100	1	54	0	4	1	0	5	1	0	2	75	Because i believe that their is love is sharing.	They look beautiful but then it seems she is passing through something	0	0	1	1	6	8	7	5	6	0	1302	4	1	1	0	1	0
482	0	0	0	1	0	0	0	0	0	0	1	0	0	0	0	0	0	0	33	0	4	6	0	5	1	0	1	25	wanted the bonus	They were a bit creepy and made me second guess colors	0	0	1	0	6	8	8	6	7	0	258	4	1	1	0	1	1
483	1	0	0	0	0	0	0	1	0	0	0	0	0	0	0	0	30	1	25	0	5	2	1	5	1	0	2	75	some people is not eating food, next some charity is cheating	that eyes is some feelings	0	0	1	1	7	7	7	5	7	1	334	3	0	6	1	1	1
484	0	0	0	1	0	0	0	1	0	0	0	0	0	0	0	0	0	0	32	0	4	1	0	5	1	0	2	75	The charity no matter what I choose still gets the same amount. It only makes since to me to have you donate the full amount and I also would receive my full amount	They could have been two different colors and they were also very realistic	0	1	0	0	5	9	10	2	4	1	294	2	1	7	0	1	1
485	0	0	0	0	0	0	0	0	1	0	0	0	0	0	0	0	200	1	32	1	3	1	0	1	0	1	1	25	Current economic state of the country and world requires us to make sure children aren't going hungry	N/A	1	0	0	1	3	7	9	2	8	1	301	1	0	7	0	0	0
486	0	0	0	0	1	0	0	0	0	0	0	1	0	0	0	0	0	0	29	1	4	1	0	1	0	1	3	125	They were receiving a max contribution of 200 ECU regardless of my contribution. By not donating, I was helping myself and not hurting the charity.	serious	0	1	0	0	6	6	8	2	5	1	390	2	1	8	0	1	1
487	0	0	0	1	0	0	0	1	0	0	0	0	0	0	0	0	0	0	30	1	3	1	0	1	0	1	1	25	Didn't feel my donation would affect the charity that much.	They seemed like they could change color depending on the weather/time of year.	0	1	0	0	2	2	6	9	10	1	298	2	1	7	0	1	1
488	0	0	0	0	0	0	0	0	0	0	1	0	0	0	0	0	0	0	20	1	3	2	1	4	1	0	1	25	I'm broke.	N/A	1	0	0	0	5	4	8	6	4	1	113	1	0	1	0	0	1
489	1	0	0	0	0	0	0	0	0	0	0	0	0	1	0	0	31	1	31	1	5	2	1	4	1	0	2	75	none	nice	0	1	0	1	9	6	5	5	5	1	274	2	1	1	0	1	0
490	0	1	0	0	0	0	0	0	0	0	0	0	0	1	0	0	40	1	31	0	5	2	1	4	1	0	1	25	150	ash colour eyes	0	1	0	1	6	5	5	6	7	1	403	2	1	7	0	1	0
491	0	0	0	0	1	0	0	0	0	0	0	0	0	1	0	0	50	1	40	0	4	2	1	1	0	1	1	25	I am a survivor of domestic abuse	random	0	0	1	1	9	5	10	4	6	1	32197	4	1	11	0	1	0
492	1	0	0	0	0	0	0	0	0	0	0	0	0	1	0	0	20	1	29	1	4	2	1	3	0	0	1	25	Chidren's are the future of the world	feels sad or empty	0	1	0	1	7	7	7	4	6	1	328	2	1	7	0	1	0
493	0	0	0	0	1	0	0	0	1	0	0	0	0	0	0	0	25	1	32	0	4	2	1	5	1	0	1	25	I like children's more, so would like to donate for them.	I think it was the attention question.	0	0	1	1	5	5	5	4	6	0	1181	4	1	7	0	1	0
494	0	0	0	0	0	0	0	0	0	0	0	0	0	0	1	0	0	0	36	1	4	2	1	5	1	0	1	25	I already donate to charities of my choice and would prefer to support those.	N/A	1	0	0	0	3	8	8	3	2	0	174	1	0	6	0	0	0
495	1	0	0	0	0	0	0	0	0	0	0	0	0	1	0	0	100	1	35	1	4	3	0	1	0	1	1	25	I feel I don't need as much as the people the charity is helping.	A little scary.	0	1	0	1	4	6	5	7	6	1	445	2	1	1	0	1	0
496	1	0	0	0	0	0	1	0	0	0	0	0	0	0	0	0	0	0	46	0	5	2	1	5	1	0	2	75	I felt it helped a great cause that helped people.	They were a bit staring and creepy.	0	0	1	0	7	5	10	7	8	1	239	3	0	10	1	1	0
497	1	0	0	0	0	0	0	1	0	0	0	0	0	0	0	0	0	0	32	1	5	4	0	1	0	1	2	75	The charity is going to get 200 ECU anyway so don't think I needed to give my share. It was not gonna change anythiing.	I felt like someone watching me.	0	0	1	0	4	6	6	8	6	1	781	4	1	2	0	1	1
498	1	0	0	0	0	0	0	0	0	0	1	0	0	0	0	0	0	0	39	1	3	2	1	2	0	1	4	175	could use the money	they scared me	0	0	1	0	4	2	10	10	7	1	201	3	0	7	1	1	1
499	0	1	0	0	0	0	0	0	0	0	1	0	0	0	0	0	0	0	45	0	3	3	0	2	0	1	1	25	I am disabled with no income.	they were a pretty gray-blue	0	1	0	0	6	5	8	7	6	1	544	2	1	1	0	1	1
500	0	0	0	0	0	0	1	0	0	0	0	0	0	0	0	0	35	1	35	0	4	2	1	4	1	0	2	75	everyone should help the needy	N/A	1	0	0	1	6	6	6	6	3	1	176	1	0	7	0	0	0
501	0	0	0	0	0	0	0	0	0	0	0	0	0	1	0	0	50	1	24	0	4	2	1	4	1	0	2	75	like	N/A	1	0	0	1	6	4	7	5	8	1	320	1	0	1	0	0	0
502	0	0	0	0	0	0	0	0	0	0	0	0	0	1	0	0	30	1	30	1	5	2	1	5	1	0	2	75	To help people	N/A	1	0	0	1	6	6	3	10	7	1	671	1	0	2	0	0	0
503	0	1	0	0	0	0	0	0	0	0	1	0	0	0	0	0	0	0	50	1	4	2	1	2	0	1	1	25	I need the money.	I thought the color was ambiguous; there's probably a name for that color but I'm not sure what it is.	0	1	0	0	2	3	5	10	7	1	407	2	1	9	0	1	1
504	1	0	0	0	0	0	0	0	0	0	1	0	0	0	0	0	5	1	33	1	3	2	1	4	1	0	2	75	I choose to donate only 5ecu because I also need the money.	scary but I know it just an image.	0	0	1	1	10	6	6	3	6	1	590	3	0	7	1	1	1
505	0	0	0	0	0	0	0	1	0	0	0	0	0	0	0	0	0	0	45	1	4	2	1	4	1	0	2	75	Since that amount going to the charity was the same no matter what I donated I did not see a point in doing it.	N/A	1	0	0	0	4	8	9	4	8	1	513	1	0	1	0	0	1
506	0	0	0	1	0	0	0	1	0	0	0	0	0	0	0	0	0	0	38	1	5	5	0	1	0	1	2	75	Because they'd receive the same amount no matter what my decision was.	I wish the animation looped better.	0	0	1	0	6	8	8	4	10	0	245	3	0	6	1	1	1
507	0	0	0	1	0	0	0	0	0	0	0	0	0	0	1	0	50	1	44	1	4	2	1	1	0	1	2	75	Cancer runs in the family.	creepy and old, and what did they have to do with the study?	0	1	0	1	4	9	6	7	7	1	377	2	1	1	0	1	0
508	0	0	0	0	0	0	0	0	0	0	0	0	0	1	0	0	50	1	32	1	3	5	0	1	0	1	1	25	not sure	N/A	1	0	0	1	5	7	6	6	9	0	236	1	0	6	0	0	0
509	1	0	0	0	0	0	1	0	0	0	0	0	0	0	0	0	1	1	39	0	4	3	0	4	1	0	3	125	Donation will help others.	less attractive	0	1	0	1	10	7	10	3	7	0	219	2	1	1	0	1	0
510	0	0	0	1	0	0	1	0	0	0	0	0	0	0	0	0	35	1	45	0	4	2	1	2	0	1	3	125	helping others who are in need feels good.	It speaks more than words. eyes have their own vocabulary.	0	0	1	1	10	10	10	2	6	1	1685	4	1	7	0	1	0
511	1	0	0	0	0	0	1	0	0	0	0	0	0	0	0	0	50	1	42	1	5	2	1	4	1	0	2	75	it will help others	fearful	0	1	0	1	5	9	9	3	6	1	428	2	1	2	0	1	0
512	0	0	0	0	0	0	0	0	0	0	1	0	0	0	0	0	0	0	35	1	4	5	0	5	1	0	1	25	I am in the position to receive donation...So I did not contribute	N/A	1	0	0	0	5	5	5	6	5	1	256	1	0	7	0	0	1
513	0	0	0	1	0	0	0	0	0	0	0	0	0	1	0	0	0	0	58	0	4	2	1	1	0	1	2	75	I already donate and this is work	move too much distracting	0	0	1	0	10	8	9	2	8	0	336	3	0	9	1	1	0
514	1	0	0	0	0	0	0	1	0	0	0	0	0	0	0	0	0	0	42	1	4	2	1	1	0	1	2	75	My donation did not increase the total donation.	Creepy.	0	1	0	0	5	6	5	3	10	1	271	2	1	9	0	1	1
515	1	0	0	0	0	0	0	1	0	0	0	0	0	0	0	0	0	0	43	1	4	2	1	1	0	1	4	175	The charity was going to get its donation no matter what	distracting	0	0	1	0	10	8	10	2	9	0	208	3	0	9	1	1	1
516	0	0	0	0	0	1	0	0	1	0	0	0	0	0	0	0	80	1	38	1	4	5	0	4	1	0	2	75	The poor children need to be helped	The eyes are awakened with the aim to welcome the donation to the charity	0	0	1	1	5	9	7	5	7	1	846	4	1	7	0	1	0
517	0	0	0	0	0	1	0	0	0	0	0	0	0	0	1	0	0	0	29	0	4	2	1	1	0	1	1	25	I felt like a personal donation that I chose to give could make a bigger impact than such a small donation would.	I think the eyes were supposed to be used as a sort of "personification" of the charity. I feel it would make you feel more guilty to not donate if the eyes were on versus off.	0	0	1	0	4	10	10	4	8	1	264	4	1	7	0	1	0
518	1	0	0	0	0	0	1	0	0	0	0	0	0	0	0	0	50	1	32	0	5	4	0	5	1	0	3	125	i would love to help those suffering from cancer	they are genuine	0	0	1	1	10	10	10	2	7	0	698	4	1	1	0	1	0
519	0	1	0	0	0	0	0	0	0	0	1	0	0	0	0	0	0	0	40	1	3	2	1	1	0	1	1	25	money is tight	i thought they were either blue or green	0	0	1	0	3	3	8	3	2	1	364	3	0	1	1	1	1
520	0	0	0	0	0	0	0	0	0	0	0	0	0	1	0	0	200	1	40	1	5	1	0	5	1	0	1	25	NOTHIG	N/A	1	0	0	1	5	5	7	5	7	0	321	1	0	1	0	0	0
521	0	1	0	0	0	0	1	0	0	0	0	0	0	0	0	0	50	1	25	1	4	2	1	1	0	1	1	25	They deserve it	That they were difficult to see the color of	0	1	0	1	3	8	9	5	8	1	243	2	1	6	0	1	0
522	0	0	0	0	0	0	0	0	1	0	0	0	0	0	0	0	150	1	40	0	5	2	1	2	0	1	2	75	because chids is the future of the nation.	N/A	1	0	0	1	7	7	7	6	6	0	832	1	0	7	0	0	0
523	0	0	0	0	0	1	0	0	0	0	1	0	0	0	0	0	0	0	65	0	4	2	1	1	0	1	1	25	I NEED THE MONEY	They were every effective	0	0	1	0	5	6	10	2	10	0	370	4	1	6	0	1	1
524	0	0	0	1	0	0	0	0	0	0	1	0	0	0	0	0	0	0	37	0	3	2	1	4	1	0	1	25	I'm poor and if I gave all my money away and did HITs for free I would not be able to feed my family.	They looked nice	0	0	1	0	2	6	9	5	10	1	395	4	1	6	0	1	1
525	0	0	0	0	0	1	1	0	0	0	0	0	0	0	0	0	50	1	21	0	3	2	1	4	1	0	1	25	It's always nice to give money to a good cause.	Was not sure about the point of the eyes	0	0	1	1	4	5	5	9	9	1	346	4	1	11	0	1	0
526	0	1	0	0	0	0	0	1	0	0	0	0	0	0	0	0	0	0	41	0	3	1	0	4	1	0	1	25	My donation probably wouldn't be put to good use.	They were blue.	0	1	0	0	4	3	8	2	7	1	436	2	1	9	0	1	1
527	0	0	0	1	0	0	0	0	0	0	0	0	0	0	1	0	50	1	37	0	3	3	0	3	0	0	1	25	The American Cancer society holds a dear place in my heart.	They were interesting to watch.	0	0	1	1	6	6	7	5	7	0	557	4	1	1	0	1	0
528	1	0	0	0	0	0	1	0	0	0	0	0	0	0	0	0	10	1	25	1	5	2	1	5	1	0	2	75	donation will help to save life of the poor people.	the eyes have lot of pains.	0	1	0	1	7	7	7	7	6	1	374	2	1	7	0	1	0
529	1	0	0	0	0	0	0	0	0	0	0	0	0	1	0	0	0	0	31	0	4	2	1	1	0	1	1	25	They are still getting a donation even if I'm not directly contributing myself.	They were pretty interesting.	0	1	0	0	8	8	5	8	10	0	327	2	1	6	0	1	0
530	0	0	0	1	0	0	0	0	0	1	0	0	0	0	0	0	50	1	45	1	4	2	1	4	1	0	1	25	preservation of outdoor lands is important to me	leering	0	1	0	1	5	7	6	7	9	1	368	2	1	9	0	1	0
531	0	0	0	0	0	0	0	0	0	0	0	0	0	1	0	0	35	1	25	0	5	2	1	5	1	0	3	125	no	N/A	1	0	0	1	6	6	6	6	6	1	110	1	0	2	0	0	0
532	1	0	0	0	0	0	0	0	0	0	0	0	0	0	1	0	20	1	64	0	5	3	0	2	0	1	1	25	American cancer society provides a worthy service to cancer patients and their families.	It's pretty good.	0	1	0	1	6	8	8	4	6	1	1046	2	1	1	0	1	0
533	1	0	0	0	0	0	0	0	0	0	1	0	0	0	0	0	0	0	21	0	3	2	1	2	0	1	2	75	The charity would get the same amount of money whether I donated or not and I felt I needed the money I received more.	I thought they were a little distracting.	0	1	0	0	2	4	3	10	10	1	327	2	1	6	0	1	1
534	0	1	0	0	0	0	0	0	0	0	0	0	0	1	0	0	50	1	29	0	4	5	0	4	1	0	2	75	150	ash eye	0	0	1	1	6	6	6	5	7	1	611	4	1	7	0	1	0
535	0	0	0	0	0	0	0	1	0	0	0	0	0	0	0	0	10	1	48	0	5	2	1	3	0	0	2	75	it didn't seem to matter because the charity got $200 regardless of what I did	N/A	1	0	0	1	4	4	3	6	8	1	251	1	0	6	0	0	1
536	0	0	0	0	0	1	0	0	0	0	0	0	0	0	1	0	75	1	33	1	4	2	1	2	0	1	1	25	I liked the organization being given to.	I think eyes might encourage me to be more generous when giving.	0	0	1	1	4	4	6	7	5	1	302	4	1	6	0	1	0
537	0	0	1	0	0	0	0	1	0	0	0	0	0	0	0	0	0	0	32	1	4	2	1	4	1	0	5	225	Because either way the charity would receive the full amount.	I have no thoughts on the eyes.	0	1	0	0	6	7	5	5	5	1	304	2	1	6	0	1	1
538	0	0	0	0	0	0	0	1	0	0	0	0	0	0	0	0	0	0	48	0	5	2	1	4	1	0	2	75	I knew the charity would get the same amount of money whether I donated or not, so I chose not to.	N/A	1	0	0	0	6	10	9	3	7	1	466	1	0	2	0	0	1
539	0	0	0	1	0	0	1	0	0	0	0	0	0	0	0	0	35	1	25	0	5	2	1	5	1	0	2	75	DONATION TO THE CHARITY IS A GREAT THINK. THERE ARE LOT OF PEOPLE GET CHANCE TO OVERCOME THEIR HAZARDS.	THE EYES ARE BLINKING DURING THIS STUDY. I LIKE THAT.	0	1	0	1	6	6	7	5	7	1	473	2	1	2	0	1	0
540	0	0	0	1	0	0	0	0	0	0	0	0	0	0	1	0	50	1	63	0	4	2	1	5	1	0	1	25	important to give to worthy causes and have had experience with father in this	thought they were a little odd the way they moved	0	0	1	1	3	5	10	9	8	1	521	3	0	1	1	1	0
541	0	0	0	0	0	0	0	0	0	0	0	1	0	0	0	0	0	0	28	1	4	4	0	1	0	1	2	75	I chose not to donate because in the end it was going to receive 200 ECU no matter what, so I thought I should just keep all my ECU.	N/A	1	0	0	0	8	10	10	2	6	1	556	1	0	6	0	0	1
542	0	0	0	0	0	0	0	0	0	0	0	0	0	0	1	0	25	1	28	1	4	2	1	5	1	0	2	75	I have served the ACS several times in college and donated to them throughout because I have family members that lost their lives to cancer.	N/A	1	0	0	1	5	8	10	7	5	0	370	1	0	1	0	0	0
543	0	0	0	0	1	0	0	0	0	0	0	0	0	1	0	0	150	1	29	1	4	2	1	4	1	0	1	25	150	none	0	0	1	1	6	6	6	6	6	1	486	3	0	7	1	1	0
544	0	0	0	0	0	0	0	0	0	0	1	0	0	0	0	0	0	0	45	0	3	2	1	3	0	0	2	75	I need money right now	N/A	1	0	0	0	4	8	8	8	5	1	687	1	0	1	0	0	1
545	0	0	0	1	0	0	1	0	0	0	0	0	0	0	0	0	50	1	42	0	3	2	1	4	1	0	2	75	Just looking into the eyes felt compelled to give	Old and needy looking.	0	0	1	1	9	9	10	2	5	0	1682	4	1	1	0	1	0
546	0	0	0	1	0	0	0	0	0	0	0	0	0	1	0	0	200	1	47	0	4	2	1	5	1	0	1	25	Because i have the interest	eyes are paying attention	0	1	0	1	6	6	8	6	6	1	742	2	1	1	0	1	0
547	0	0	0	0	0	0	0	0	0	0	1	0	0	0	0	0	0	0	41	0	3	2	1	1	0	1	1	25	I have a $100 prescription that needs picked up tomorrow - I need every penny I can get	N/A	1	0	0	0	5	3	9	5	9	1	393	1	0	1	0	0	1
548	1	0	0	0	0	0	0	0	0	0	1	0	0	0	0	0	10	1	26	0	3	2	1	2	0	1	1	25	The charity was still getting the same amount. I would not be on Mturk if I did not need money honestly.	seemed sweet	0	1	0	1	5	8	7	6	8	0	338	2	1	1	0	1	1
549	0	0	0	0	0	1	0	0	1	0	0	0	0	0	0	0	50	1	43	0	4	2	1	4	1	0	1	25	I choose feed to children because my concern to children is high and i would feel low if any children suffers without food.	attractive and it gives me a feel that its monitoring me.	0	1	0	1	7	9	8	7	6	1	942	2	1	7	0	1	0
550	0	0	0	0	0	0	0	1	0	0	0	0	0	0	0	0	0	0	61	1	3	2	1	1	0	1	1	25	My action didn't affect the bottom-line donation one way or the other.	N/A	1	0	0	0	4	5	7	10	8	1	599	1	0	2	0	0	1
551	0	1	0	0	0	0	0	0	0	0	1	0	0	0	0	0	0	0	51	0	4	2	1	1	0	1	2	75	I am reeling, financially, due to the virus. I need every penny I can get.	I couldn't tell what color the eyes were - they looked grey, then blue...	0	1	0	0	8	9	10	3	6	1	538	2	1	6	0	1	1
552	0	0	1	0	0	0	0	0	0	0	0	0	0	1	0	0	50	1	28	1	4	2	1	5	1	0	2	75	Because I feel it.	I don't feel anything.	0	1	0	1	4	4	4	8	5	1	912	2	1	2	0	1	0
553	0	0	0	0	0	0	1	0	0	0	0	0	0	0	0	0	30	1	35	0	5	2	1	5	1	0	2	75	to help others through doctors	N/A	1	0	0	1	6	10	9	3	7	0	1102	1	0	6	0	0	0
554	1	0	0	0	0	0	0	0	0	0	0	0	0	1	0	0	20	1	54	0	4	2	1	1	0	1	3	125	Just a random choice	Very very creepy and disarming	0	1	0	1	9	8	7	5	8	0	377	2	1	7	0	1	0
555	1	0	0	0	0	0	0	0	0	0	0	1	0	0	0	0	0	0	35	1	4	2	1	1	0	1	2	75	If they're going to receive the same amount anyway, why shouldn't I maximize my own earnings as well?	They were a bit unsettling.	0	0	1	0	3	2	5	7	10	0	260	3	0	2	1	1	1
556	0	0	0	0	0	0	0	0	0	0	0	0	0	0	1	0	0	0	46	0	5	1	0	1	0	1	4	175	I have volunteered them and support their mission.	N/A	1	0	0	0	8	10	9	4	10	1	365	1	0	4	0	0	0
557	0	0	0	0	0	0	0	0	0	0	1	0	0	0	0	0	0	0	38	1	5	4	0	1	0	1	2	75	to earn more for myself	N/A	1	0	0	0	4	8	8	6	6	0	368	1	0	2	0	0	1
558	0	1	0	0	0	0	0	0	0	0	0	0	0	0	1	0	50	1	29	0	3	2	1	4	1	0	2	75	Because I thought it will help someone sturggling and i have been there myself	Uhm i wasnt sure what color they were due to reflection	0	1	0	1	5	8	5	6	9	0	505	2	1	11	0	1	0
559	1	0	0	0	0	0	0	1	0	0	0	0	0	0	0	0	0	0	26	1	4	2	1	1	0	1	1	25	The charity was getting the same amount no matter how much I donated	They were unsettling	0	1	0	0	4	10	9	2	8	1	249	2	1	8	0	1	1
560	1	0	0	0	0	0	0	0	0	0	0	0	0	1	0	0	100	1	32	0	3	2	1	1	0	1	1	25	i could	alluring	0	1	0	1	2	9	4	7	10	0	350	2	1	2	0	1	0
561	0	0	0	0	0	0	0	1	0	0	0	0	0	0	0	0	0	0	46	1	3	2	1	1	0	1	1	25	Honestly, all the charities listed kind of stink. Most of them are corrupt and only put a fraction of the donation towards the actual use.	N/A	1	0	0	0	5	7	10	3	10	1	236	1	0	10	0	0	1
562	0	0	0	0	0	0	1	0	0	0	0	0	0	0	0	0	50	1	56	0	3	1	0	5	1	0	1	25	it is a worthy cause.	N/A	1	0	0	1	4	10	10	3	6	1	453	1	0	7	0	0	0
563	0	0	0	0	0	0	1	0	0	0	0	0	0	0	0	0	100	1	23	0	3	2	1	4	1	0	1	25	Feed the Children is a very important charity	N/A	1	0	0	1	3	10	9	6	10	0	236	1	0	7	0	0	0
564	0	0	0	0	0	0	0	0	0	0	1	0	0	0	0	0	0	0	42	0	3	2	1	3	0	0	1	25	I NEED AS MUCH MONEY AS I CAN RIGHT NOW THANKS TO THE PANDEMIC	N/A	1	0	0	0	3	8	9	7	5	1	585	1	0	1	0	0	1
565	0	0	0	0	0	0	1	0	0	0	0	0	0	0	0	0	35	1	28	0	5	2	1	4	1	0	2	75	importance of donation	N/A	1	0	0	1	7	5	5	5	6	1	161	1	0	2	0	0	0
566	1	0	0	0	0	0	0	0	0	0	0	0	0	0	1	0	135	1	49	0	3	2	1	4	1	0	1	25	familiar with that charity	they looked sad	0	1	0	1	7	8	8	5	7	1	408	2	1	4	0	1	0
567	1	0	0	0	0	0	0	0	0	0	0	0	0	1	0	0	0	0	29	1	4	2	1	1	0	1	1	25	The charity was going to get the same amount no matter what.	They looked a little apprehensive to me	0	1	0	0	8	9	9	3	7	1	172	2	1	7	0	1	0
568	1	0	0	0	0	0	0	0	0	0	1	0	0	0	0	0	0	0	22	0	4	4	0	3	0	0	1	25	i'm financially struggling.	creepy. i felt watched while making decisions	0	0	1	0	5	7	9	8	9	1	243	3	0	6	1	1	1
569	0	0	0	0	0	0	0	1	0	0	0	0	0	0	0	0	0	0	38	0	3	2	1	1	0	1	2	75	Because they would get the same amount no matter what	N/A	1	0	0	0	2	3	10	9	6	1	202	1	0	1	0	0	1
570	0	0	0	0	0	0	0	0	0	0	0	0	0	0	1	0	10	1	43	1	3	2	1	4	1	0	1	25	because Cancer has affected my family so much	N/A	1	0	0	1	3	10	6	3	10	1	428	1	0	1	0	0	0
571	0	0	0	1	0	0	1	0	0	0	0	0	0	0	0	0	50	1	21	1	3	3	0	1	0	1	1	25	To help others	A little unexpected	0	0	1	1	6	8	7	6	6	0	411	3	0	7	1	1	0
572	0	0	0	1	0	0	1	0	0	0	0	0	0	0	0	0	200	1	30	1	4	2	1	5	1	0	1	25	I chose to donate because i feel it is a good thing to give out to people in need	The eyes doesn't looks stable, maybe something is going through the person heart	0	0	1	1	6	10	9	3	9	0	858	4	1	7	0	1	0
573	0	0	0	0	0	0	0	0	0	0	1	0	0	0	0	0	0	0	37	1	3	2	1	1	0	1	1	25	I'm in a hard place financially right now and every dollar counts.	N/A	1	0	0	0	3	4	8	4	9	1	429	1	0	7	0	0	1
574	0	0	0	0	0	0	1	0	0	0	0	0	0	0	0	0	40	1	31	0	3	2	1	1	0	1	2	75	Donating to charity makes me feel good	N/A	1	0	0	1	6	8	10	4	9	1	252	1	0	7	0	0	0
575	0	0	0	0	1	0	0	0	0	0	0	0	0	1	0	0	50	1	28	1	4	3	0	4	1	0	1	25	150	none	0	0	1	1	6	7	7	5	6	1	745	4	1	7	0	1	0
576	1	0	0	0	0	0	0	0	0	0	0	0	0	0	1	0	80	1	39	1	4	2	1	3	0	0	2	75	it is useful for caring cancer patients	the eyes speaks with more confidence	0	1	0	1	6	8	8	4	6	1	760	2	1	1	0	1	0
577	1	0	0	0	0	0	0	0	0	0	0	0	0	0	1	0	0	0	37	1	3	4	0	2	0	1	1	25	I have previously donated	scary looking	0	1	0	0	3	6	5	7	7	1	189	2	1	1	0	1	0
578	0	0	0	1	0	0	0	0	0	0	0	0	0	0	1	0	50	1	36	0	4	5	0	3	0	0	2	75	I very well know about that charity.	The eyes has some deficiency.	0	1	0	1	10	10	8	4	6	1	1374	2	1	2	0	1	0
579	0	0	0	1	0	0	0	0	0	0	0	0	0	1	0	0	20	1	28	0	5	2	1	5	1	0	4	175	30	VERY VIGOROUS TO EXPRESS IN HIS EYES	0	1	0	1	5	6	6	7	5	1	413	2	1	7	0	1	0
580	0	0	0	0	0	1	0	0	0	0	0	0	0	1	0	0	20	1	33	0	4	3	0	5	1	0	2	75	Money	Can persuade someone to donate more.	0	0	1	1	6	5	6	6	8	0	336	3	0	1	1	1	0
581	0	0	0	0	0	0	1	0	0	0	0	0	0	0	0	0	50	1	44	0	4	2	1	4	1	0	3	125	It was a good cause. a lot of people could use some help right now	N/A	1	0	0	1	5	7	7	5	7	1	416	1	0	8	0	0	0
582	1	0	0	0	0	0	0	0	0	0	0	0	0	1	0	0	0	0	40	0	4	2	1	4	1	0	1	25	I feel no obligation to donate to charities.	Creepy	0	0	1	0	3	5	6	8	6	1	267	4	1	10	0	1	0
583	0	0	0	0	1	0	0	0	0	0	0	0	0	1	0	0	10	1	25	0	5	2	1	5	1	0	2	75	DONATE	female eye	0	0	1	1	6	5	6	6	6	1	322	3	0	1	1	1	0
584	1	0	0	0	0	0	0	0	1	0	0	0	0	0	0	0	200	1	22	0	4	2	1	2	0	1	1	25	I felt that the children deserved it more than I do.	It was interesting, it felt like someone was watching me	0	0	1	1	6	9	7	7	10	1	358	4	1	7	0	1	0
585	0	0	0	0	0	0	0	0	0	0	0	1	0	0	0	0	0	0	29	1	4	2	1	1	0	1	1	25	They get the same amount either way, so might as well maximize my earnings.	N/A	1	0	0	0	4	9	6	6	8	0	223	1	0	1	0	0	1
586	0	0	0	0	0	0	1	0	0	0	0	0	0	0	0	0	50	1	32	0	4	2	1	4	1	0	1	25	I wanted to help	N/A	1	0	0	1	8	8	8	8	9	1	395	1	0	7	0	0	0
587	0	1	0	0	0	0	1	0	0	0	0	0	0	0	0	0	1	1	33	1	5	2	1	2	0	1	2	75	donating to charity is for good cause.	attractive ash color eyes.	0	1	0	1	10	9	10	3	7	0	389	2	1	1	0	1	0
588	1	0	0	0	0	0	0	0	0	0	0	0	0	1	0	0	50	1	51	0	4	2	1	5	1	0	2	75	my intense	pain	0	1	0	1	4	8	5	7	7	1	245	2	1	2	0	1	0
589	0	0	0	0	0	0	0	0	0	0	1	0	0	0	0	0	0	0	29	0	3	2	1	1	0	1	1	25	I need all of the money I can get for an upcoming surgery of my own	N/A	1	0	0	0	3	7	6	9	7	0	213	1	0	1	0	0	1
590	1	0	0	0	0	0	1	0	0	0	0	0	0	0	0	0	25	1	52	1	4	2	1	3	0	0	2	75	I thought it was the right thing to do.	They scared me because they looked so mean.	0	0	1	1	2	6	9	6	9	1	570	3	0	2	1	1	0
591	0	0	0	0	0	0	1	0	0	0	0	0	0	0	0	0	10	1	47	0	4	2	1	1	0	1	1	25	because the charity could use it	N/A	1	0	0	1	2	3	8	10	7	1	209	1	0	9	0	0	0
592	0	0	0	0	1	0	0	0	0	0	0	1	0	0	0	0	175	1	38	0	5	2	1	1	0	1	3	125	It is the fact that it is new money. If I had earned and then donated, I may not give as much. This way both sides get something.	They were quite random addition to the survey.	0	0	1	1	6	8	9	6	2	1	350	3	0	4	1	1	1
593	0	0	0	0	0	0	0	0	0	0	1	0	0	0	0	0	0	0	36	0	3	2	1	1	0	1	2	75	I chose not to because I really need the money right now too and 200 was going to be donated regardless	N/A	1	0	0	0	5	9	9	4	6	1	355	1	0	7	0	0	1
594	0	0	0	0	0	0	0	0	0	0	0	0	0	0	0	1	0	0	46	0	4	2	1	4	1	0	2	75	I don't like feeling forced to donate.	N/A	1	0	0	0	5	8	10	6	4	0	273	1	0	2	0	0	1
595	1	0	0	0	0	0	0	0	0	0	0	0	0	1	0	0	100	1	28	0	5	2	1	3	0	0	4	175	25	VERY SAD	0	0	1	1	6	6	6	6	5	1	164	3	0	2	1	1	0
596	0	0	0	1	0	0	0	1	0	0	0	0	0	0	0	0	0	0	21	1	3	1	0	5	1	0	1	25	I didn't donate because the charity was going to receive 200 ECU regardless of whether I gave	They were pretty cool. I thought the question was a bit random though!	0	1	0	0	6	9	6	5	10	1	475	2	1	7	0	1	1
597	0	0	0	0	1	0	1	0	0	0	0	0	0	0	0	0	20	1	50	1	4	2	1	3	0	0	2	75	To help cancer people	bold	0	0	1	1	6	6	8	4	6	1	675	4	1	1	0	1	0
598	0	0	1	0	0	0	0	0	0	0	1	0	0	0	0	0	0	0	57	1	4	2	1	1	0	1	1	25	I need the money for my family	I was indifferent to them	0	0	1	0	8	4	6	4	7	1	483	3	0	7	1	1	1
599	0	0	0	0	0	0	0	1	0	0	0	0	0	0	0	0	0	0	34	1	4	2	1	1	0	1	1	25	My understanding is that that amount the charity received wouldn't change. So the question really was do you want $2. So that was an easy choice.	N/A	1	0	0	0	4	3	9	4	10	0	536	1	0	7	0	0	1
600	0	1	0	0	0	0	1	0	0	0	0	0	0	0	0	0	1	1	61	0	3	2	1	5	1	0	1	25	I know they are a needed organization	pretty color	0	1	0	1	10	9	10	3	4	1	874	2	1	2	0	1	0
601	1	0	0	0	0	0	0	1	0	0	0	0	0	0	0	0	0	0	30	1	5	2	1	5	1	0	2	75	The charity would have gotten the same amount of money either way, so it made no sense for me to give up some and have it go to waste.	They were creepy.	0	0	1	0	4	4	8	8	8	0	414	3	0	7	1	1	1
602	0	0	0	0	0	0	0	0	0	0	1	0	0	0	0	0	0	0	33	0	3	2	1	4	1	0	1	25	Because I need the money	N/A	1	0	0	0	2	8	8	6	2	1	225	1	0	11	0	0	1
603	0	0	0	0	0	0	1	0	0	0	0	0	0	0	0	0	25	1	32	0	4	2	1	5	1	0	1	25	I wanted to contribute	N/A	1	0	0	1	3	5	8	10	9	1	542	1	0	1	0	0	0
604	0	0	0	1	0	0	1	0	0	0	0	0	0	0	0	0	50	1	37	1	3	4	0	1	0	1	3	125	i felt it right to give something that i'm gaining	weird, awkward to look at	0	1	0	1	7	5	10	6	8	0	181	2	1	7	0	1	0
605	0	0	0	1	0	0	0	0	0	0	0	0	0	1	0	0	50	1	30	0	4	2	1	5	1	0	3	125	I love children	Very sharp	0	1	0	1	7	5	3	4	7	1	169	2	1	7	0	1	0
606	0	0	0	0	0	0	1	0	0	0	0	0	0	0	0	0	75	1	57	1	4	2	1	4	1	0	2	75	giving back helps	N/A	1	0	0	1	5	7	8	8	3	1	562	1	0	9	0	0	0
607	0	0	0	0	1	0	1	0	0	0	0	0	0	0	0	0	20	1	28	1	3	2	1	3	0	0	1	25	I chose to donate 20 ECU since I felt 10 percent was enough to donate to them, and it was my gut feeling.	I thought it was a recording that might have influenced my donating possibly.	0	0	1	1	5	7	9	7	6	1	330	3	0	6	1	1	0
608	0	0	0	0	1	0	0	0	0	0	0	0	0	1	0	0	0	0	34	1	4	2	1	5	1	0	2	75	other people donate	na	0	0	1	0	8	8	10	5	9	1	236	3	0	7	1	1	0
609	1	0	0	0	0	0	0	1	0	0	0	0	0	0	0	0	30	1	25	0	4	2	1	5	1	0	2	75	the donation is helpful for other peoples, some charity is cheated for the peoples	The eyes some feelings is feel	0	0	1	1	7	7	7	5	7	0	344	4	1	2	0	1	1
610	0	0	0	0	0	0	0	0	0	0	0	0	0	1	0	0	35	1	25	0	4	2	1	5	1	0	3	125	interesting	N/A	1	0	0	1	7	8	7	6	7	1	138	1	0	2	0	0	0
611	0	0	0	0	1	0	0	0	0	0	0	0	0	1	0	0	0	0	38	1	5	2	1	5	1	0	2	75	5	5	0	1	0	0	8	6	4	6	7	1	459	2	1	2	0	1	0
612	0	0	0	0	0	1	0	0	0	0	0	0	0	0	1	0	50	1	28	0	4	2	1	2	0	1	1	25	I chose to donate to the chosen charity because I resonate with the charity, I am a survivor of violence by my partner and to know there is an organization out there that supports victims of the same violence is very meaningful to me.	I think they were a unique addition to the decision making process.	0	0	1	1	6	9	8	8	8	1	380	4	1	11	0	1	0
613	0	0	0	0	0	0	0	0	1	0	0	0	0	0	0	0	100	1	39	0	4	3	0	5	1	0	2	75	it is because it feeds the cildren	N/A	1	0	0	1	7	10	10	2	7	1	283	1	0	7	0	0	0
614	0	0	0	0	1	0	0	0	0	0	0	0	0	1	0	0	50	1	44	0	4	3	0	5	1	0	2	75	150	150	0	1	0	1	7	6	5	6	7	0	351	2	1	10	0	1	0
615	1	0	0	0	0	0	1	0	0	0	0	0	0	0	0	0	50	1	53	1	4	2	1	4	1	0	3	125	to help them	It was a bit scary	0	0	1	1	6	7	5	5	5	1	303	4	1	1	0	1	0
616	1	0	0	0	0	0	0	0	0	0	0	1	0	0	0	0	0	0	35	1	4	4	0	1	0	1	1	25	Since the charity gets full donation anyway. I would like to maximize my own profit.	A little creepy	0	0	1	0	2	3	7	8	9	1	316	3	0	7	1	1	1
617	1	0	0	0	0	0	0	0	0	0	1	0	0	0	0	0	0	0	30	1	5	2	1	3	0	0	2	75	I need the money	Creepy	0	1	0	0	6	7	7	6	4	1	237	2	1	6	0	1	1
618	0	1	0	0	0	0	1	0	0	0	0	0	0	0	0	0	5	1	20	1	4	4	0	4	1	0	2	75	Becuase they are important	Nothing they are blue	0	1	0	1	9	6	6	7	9	0	425	2	1	1	0	1	0
619	1	0	0	0	0	0	0	1	0	0	0	0	0	0	0	0	0	0	31	1	4	1	0	1	0	1	1	25	because they wouldn't actually get more money.	they were interesting	0	1	0	0	3	6	5	5	8	1	182	2	1	2	0	1	1
620	0	0	0	0	1	0	0	0	0	0	0	0	0	1	0	0	2	1	25	0	4	1	0	4	1	0	2	75	DONATE	NA	0	0	1	1	6	6	6	5	7	0	256	3	0	1	1	1	0
621	0	0	1	0	0	0	0	0	0	0	1	0	0	0	0	0	0	0	35	0	4	2	1	4	1	0	2	75	I wanted the money for myself simply.	They didn't bother me.	0	0	1	0	3	5	10	8	4	1	222	4	1	7	0	1	1
622	0	0	0	0	0	0	0	0	0	0	0	1	0	0	0	0	0	0	31	1	5	4	0	2	0	1	2	75	I wanted to maximize my take-home pay. Also, the researcher would be paying the charity regardless and the charity would receive the same amount regardless.	N/A	1	0	0	0	3	6	8	4	8	1	282	1	0	9	0	0	1
623	0	0	0	0	0	0	0	0	0	0	0	1	0	0	0	0	0	0	55	0	4	2	1	4	1	0	2	75	The charity would receive 200 ECU guaranteed, so by not giving I could maximize my earnings.	N/A	1	0	0	0	5	9	9	7	8	1	389	1	0	2	0	0	1
624	1	0	0	0	0	0	0	0	0	0	0	0	0	1	0	0	100	1	27	1	4	2	1	2	0	1	2	75	Donated previously through AGDQ	They were unsettling and potentially judging	0	0	1	1	3	6	7	6	6	0	833	3	0	6	1	1	0
625	1	0	0	0	0	0	0	0	0	0	1	0	0	0	0	0	0	0	25	0	4	2	1	1	0	1	3	125	I wanted the money	Weird	0	0	1	0	4	6	6	9	9	0	372	4	1	1	0	1	1
626	0	1	0	0	0	0	1	0	0	0	0	0	0	0	0	0	150	1	49	1	4	2	1	4	1	0	2	75	To help the poor people with my amount, to make them happy.	Hazel eyes are admirable to everyone.	0	1	0	1	6	6	7	7	6	1	814	2	1	1	0	1	0
627	1	0	0	0	0	0	0	0	0	0	0	0	0	1	0	0	150	1	47	1	4	2	1	5	1	0	3	125	DONATE	The eyes are look a scared one	0	0	1	1	7	5	6	5	5	1	690	3	0	7	1	1	0
628	0	1	0	0	0	0	0	0	0	0	0	0	0	0	1	0	60	1	30	1	3	4	0	2	0	1	1	25	I think my chosen charity was perfect and match with my mentality.	I think the eyes color was brown.	0	1	0	1	6	7	7	4	6	1	620	2	1	6	0	1	0
629	0	0	0	0	0	0	1	0	0	0	0	0	0	0	0	0	20	1	34	1	4	5	0	3	0	0	1	25	just to give additional help	N/A	1	0	0	1	5	6	7	5	8	1	481	1	0	7	0	0	0
630	0	0	1	0	0	0	0	0	0	1	0	0	0	0	0	0	100	1	40	0	5	1	0	4	1	0	1	25	Everyone deserves quality healthcare	They were okay - did not give them much thought	0	0	1	1	7	7	9	6	9	1	407	4	1	6	0	1	0
631	0	0	0	0	0	0	0	0	0	0	1	0	0	0	0	0	0	0	44	1	3	2	1	1	0	1	1	25	if they were going to get the same amount no matter what why should I short my own income?	N/A	1	0	0	0	9	6	10	3	10	1	247	1	0	1	0	0	1
632	1	0	0	0	0	0	0	0	0	0	1	0	0	0	0	0	0	0	31	1	4	2	1	1	0	1	1	25	I need the money	creepy	0	0	1	0	4	5	6	8	9	1	267	3	0	6	1	1	1
633	0	0	0	0	0	1	0	1	0	0	0	0	0	0	0	0	0	0	27	1	3	2	1	1	0	1	2	75	It wouldn't give them more	They were there to make me think about humanity	0	1	0	0	5	4	4	9	9	1	240	2	1	7	0	1	1
634	0	1	0	0	0	0	0	0	0	0	0	0	0	1	0	0	60	1	29	0	4	2	1	5	1	0	1	25	150	ash colour	0	0	1	1	5	6	6	6	6	1	477	4	1	7	0	1	0
635	0	1	0	0	0	0	1	0	0	0	0	0	0	0	0	0	50	1	43	0	4	2	1	5	1	0	2	75	Because it is a good cause to donate to.	They were blue.	0	0	1	1	7	9	10	4	6	1	967	4	1	6	0	1	0
636	0	1	0	0	0	0	0	0	0	0	0	1	0	0	0	0	0	0	25	1	4	1	0	1	0	1	1	25	The charity got 200 either way. So i let the researcher make the donation.	They were average hazel eyes.	0	0	1	0	3	6	7	4	8	0	285	3	0	4	1	1	1
637	0	1	0	0	0	0	0	1	0	0	0	0	0	0	0	0	0	0	33	0	3	2	1	1	0	1	1	25	Even by not donating they still receive 200 ecu. So we both come out even.	I think they were a grayish color or maybe a green. Easy to read.	0	1	0	0	4	6	5	9	5	1	422	2	1	7	0	1	1
638	1	0	0	0	0	0	0	0	0	1	0	0	0	0	0	0	0	0	30	1	4	2	1	1	0	1	2	75	Sierra Club does good work trying to protect the environment.	They were creepy	0	0	1	0	7	3	10	2	7	1	230	3	0	9	1	1	0
639	0	0	0	0	0	0	0	1	0	0	0	0	0	0	0	0	0	0	38	1	5	2	1	1	0	1	1	25	Because the charity receives the same amount regardless - always 200 ECU. By donating any portion of mine, the only thing that changes is the amount I make. So why would I donate anything if it doesn't increase the general welfare (if the general welfare is measured by total ECU in circulation, max being 400)	N/A	1	0	0	0	5	6	5	8	9	1	296	1	0	6	0	0	1
640	0	1	0	0	0	0	0	1	0	0	0	0	0	0	0	0	0	0	19	0	3	3	0	1	0	1	1	25	The charity receives the same amount of money regardless so it just didn't make sense to me	At first I thought blue and then I thought gray	0	1	0	0	4	7	10	4	9	1	450	2	1	7	0	1	1
641	0	0	0	0	0	1	0	1	0	0	0	0	0	0	0	0	0	0	28	0	4	2	1	1	0	1	2	75	Because no matter what I donated, they were going to get 200 ECU anyway. My donation did not increase their total donation, and thus there was no sense in me giving away my money.	I think they are a ploy to get people to donate more as if someone was watching them but they had no effect on me.	0	0	1	0	5	4	9	4	3	1	344	4	1	11	0	1	1
642	0	0	0	0	0	1	0	1	0	0	0	0	0	0	0	0	0	0	39	1	4	4	0	4	1	0	5	225	The charity would receive the same amount regardless of my decision.	I felt that the eyes were watching me make my decision on whether or not to donate.	0	1	0	0	3	8	9	2	2	1	385	2	1	4	0	1	1
643	0	0	0	0	1	0	0	0	0	0	0	0	0	1	0	0	12	1	29	1	4	2	1	4	1	0	1	25	150	12	0	1	0	1	5	6	7	7	5	1	364	2	1	7	0	1	0
644	1	0	0	0	0	0	1	0	0	0	0	0	0	0	0	0	50	1	41	0	4	3	0	3	0	0	1	25	to help them	powerful	0	0	1	1	6	6	6	6	6	1	385	3	0	7	1	1	0
645	0	1	0	0	0	0	0	0	0	0	0	0	0	0	1	0	5	1	30	1	3	4	0	5	1	0	2	75	We all know someone who has cancer. It would be nice to find a cure one day.	I think its a blueish greenish color. Cant really tell for sure.	0	1	0	1	5	6	9	6	5	1	480	2	1	1	0	1	0
646	0	0	0	0	0	0	0	1	0	0	0	0	0	0	0	0	0	0	20	1	3	4	0	2	0	1	2	75	No matter what I choose, the charity gets $2.	N/A	1	0	0	0	5	4	6	5	6	1	266	1	0	1	0	0	1
647	0	0	0	0	0	0	0	0	0	0	0	0	0	1	0	0	0	0	43	0	4	2	1	4	1	0	4	175	There were no causes I was truly interested in supporting.	N/A	1	0	0	0	3	8	10	4	2	1	210	1	0	6	0	0	0
648	0	0	0	1	0	0	0	0	0	0	0	0	0	1	0	0	50	1	32	1	5	1	0	5	1	0	1	25	my opinion	Think About Your Eyes is a national public awareness campaign, presented by The Vision ... health and promote the importance of getting an annual comprehensive eye exam. ... Have Your Fun in the Sun Safely ... See how people react when they experience various vision impairments through a virtual reality experience.	0	1	0	1	7	7	7	5	7	0	881	2	1	1	0	1	0
649	0	0	0	0	0	0	0	1	0	0	0	0	0	0	0	0	0	0	56	0	4	2	1	1	0	1	2	75	it won't give them any more, so I didn't see the point to taking away from my own	N/A	1	0	0	0	6	2	8	10	5	1	242	1	0	2	0	0	1
650	0	0	0	0	0	0	0	1	0	0	0	0	0	0	0	0	0	0	30	1	5	4	0	3	0	0	2	75	The charity will always receive 200 ECU, regardless of my decision.	N/A	1	0	0	0	4	7	9	6	10	0	171	1	0	1	0	0	1
651	1	0	0	0	0	0	0	0	0	0	0	0	0	0	1	0	30	1	25	1	4	2	1	5	1	0	4	175	poor people help	sad	0	1	0	1	6	6	6	6	7	1	324	2	1	1	0	1	0
652	1	0	0	0	0	0	0	0	0	0	1	0	0	0	0	0	0	0	34	1	3	2	1	1	0	1	1	25	I need the money.	I thought it was weird.	0	0	1	0	10	7	9	4	10	1	221	3	0	6	1	1	1
653	0	0	0	0	0	0	0	0	0	0	0	1	0	0	0	0	10	1	31	0	5	4	0	1	0	1	2	75	I want to maximize my earnings	N/A	1	0	0	1	4	9	9	7	6	1	322	1	0	7	0	0	1
654	1	0	0	0	0	0	0	0	0	0	0	0	0	1	0	0	10	1	34	0	3	1	0	3	0	0	1	25	I gave what little i wanted because they would still get 2 dollars no matter what	the looked creepy	0	1	0	1	10	9	9	2	9	1	428	2	1	4	0	1	0
655	1	0	0	0	0	0	0	1	0	0	0	0	0	0	0	0	0	0	31	1	3	2	1	1	0	1	1	25	I did not donate because they were already going to receive the full amount they can receive.	They were unnerving and judgemental.	0	0	1	0	5	8	10	4	8	0	311	3	0	1	1	1	1
656	0	0	1	0	0	0	0	0	0	0	1	0	0	0	0	0	0	0	24	1	3	2	1	1	0	1	1	25	It would only hurt me, and no one else.	I thought that the eyes didn't matter.	0	0	1	0	2	9	10	2	10	0	204	4	1	6	0	1	1
657	0	0	0	1	0	0	0	1	0	0	0	0	0	0	0	0	0	0	37	0	4	2	1	1	0	1	1	25	Whether or not I donated had no impact on how much the charity would receive, so I might as well not donate.	It was a little weird and I am not sure if they were blue or hazel, so if it was an attention check, that seemed unreliable.	0	0	1	0	2	4	6	9	6	1	236	3	0	9	1	1	1
658	1	0	0	0	0	0	0	0	0	0	0	0	0	1	0	0	20	1	25	0	4	2	1	4	1	0	3	125	environment help	feeling sad	0	1	0	1	5	5	7	6	6	1	181	2	1	1	0	1	0
659	0	0	0	0	0	0	1	0	0	0	0	0	0	0	0	0	100	1	60	0	3	2	1	3	0	0	1	25	thought it was the nicest, fairest thing to do	N/A	1	0	0	1	5	7	10	9	9	1	449	1	0	1	0	0	0
660	0	0	1	0	0	0	0	1	0	0	0	0	0	0	0	0	0	0	27	1	4	2	1	1	0	1	1	25	The charity gets 200 ecu regardless of my decision	Nothing really.	0	0	1	0	4	8	6	8	6	1	196	4	1	9	0	1	1
661	0	1	0	0	0	0	0	0	0	0	1	0	0	0	0	0	0	0	31	1	4	2	1	1	0	1	2	75	I wanted the most profit for myself so I decided not to donate.	They were a nice blue color.	0	1	0	0	7	7	9	4	7	1	479	2	1	1	0	1	1
662	0	1	0	0	0	0	0	0	1	0	0	0	0	0	0	0	25	1	34	1	4	2	1	5	1	0	2	75	Children living with food scarcity is one of the worst thing than any other thing in the world that I felt.	Looks have a blue colored lense.	0	1	0	1	7	7	7	5	8	0	958	2	1	7	0	1	0
663	1	0	0	0	0	0	0	1	0	0	0	0	0	0	0	0	0	0	53	0	5	1	0	1	0	1	2	75	Because they were already receiving a donation amount no matter what	I think they were strange	0	0	1	0	3	7	8	4	6	1	456	4	1	7	0	1	1
664	0	0	0	0	0	1	1	0	0	0	0	0	0	0	0	0	100	1	33	0	4	2	1	1	0	1	1	25	I should contribute when I can.	I think they were there to make us feel a human connection.	0	1	0	1	3	5	3	7	7	1	606	2	1	6	0	1	0
665	1	0	0	0	0	0	0	1	0	0	0	0	0	0	0	0	0	0	53	0	5	2	1	1	0	1	1	25	I decided not to donate because they would get the same donation, regardless of whether or not I gave.	They were a litte bit creepy.	0	1	0	0	5	8	10	6	6	1	281	2	1	1	0	1	1
666	0	0	0	0	0	0	0	1	0	0	0	0	0	0	0	0	0	0	31	0	3	2	1	1	0	1	2	75	The beneficiary would get the same amount of money regardless of if I donated or not.	N/A	1	0	0	0	4	4	6	10	9	0	298	1	0	10	0	0	1
667	0	0	0	0	0	1	0	0	0	0	1	0	0	0	0	0	25	1	43	1	4	2	1	4	1	0	1	25	I would have donated more if there was a base pay, people do mturk ot make money	They were supposed ot make you feel guilty due to being watched	0	0	1	1	6	6	9	6	10	1	189	4	1	1	0	1	1
668	0	1	0	0	0	0	0	1	0	0	0	0	0	0	0	0	0	0	32	1	4	2	1	1	0	1	1	25	The charity would get the same amount if I donated or not, so I decided to not donate.	They were quite blue.	0	1	0	0	2	4	6	7	9	1	221	2	1	6	0	1	1
669	0	0	0	0	0	1	0	0	0	0	0	0	0	0	1	0	0	0	29	1	3	2	1	5	1	0	1	25	I have my reason. Personal responsibility towards certain others.	At first, I was thinking of what color would best match them. When asked whether to keep or remove them, I knew what it was about. It didn't make a difference to me either way.	0	0	1	0	3	3	9	5	6	1	960	3	0	7	1	1	0
670	0	0	0	0	0	0	0	1	0	0	0	0	0	0	0	0	0	0	32	0	4	2	1	5	1	0	1	25	I chose not to donate because the charity would receive the same amount regardless of what I chose to donate/not donate.	N/A	1	0	0	0	8	9	10	3	8	1	291	1	0	1	0	0	1
671	0	0	0	0	1	0	0	1	0	0	0	0	0	0	0	0	0	0	44	0	3	2	1	5	1	0	1	25	Because the charity will get the same amount, no matter if I personally donate or not.	The color was not clear	0	0	1	0	3	9	5	8	7	1	656	4	1	4	0	1	1
672	1	0	0	0	0	0	0	0	0	0	1	0	0	0	0	0	0	0	41	1	4	2	1	1	0	1	2	75	donating would not increase the amount the charity received, it would only decrease the amount I received	I thought it was weird.	0	0	1	0	3	8	6	6	9	1	221	3	0	6	1	1	1
673	1	0	0	0	0	0	0	1	0	0	0	0	0	0	0	0	0	0	24	1	4	1	0	1	0	1	2	75	No matter how much i donate, they will receive only 200, so its better i do not donate.	It was uncomfortable to look at.	0	0	1	0	10	8	9	2	9	1	217	3	0	1	1	1	1
674	0	0	0	1	0	0	0	0	0	0	0	0	0	0	1	0	150	1	48	0	5	2	1	4	1	0	3	125	I yet to plan to donate for my interested charity	Its is very most important for human. Can manage anything if we have a eyes.	0	1	0	1	6	9	6	6	7	1	1191	2	1	1	0	1	0
675	0	0	0	0	1	0	0	0	0	0	0	0	0	1	0	0	0	0	34	1	4	2	1	1	0	1	1	25	im not donating shit this is paid shit already	i dont care this shit is so underpaid	0	0	1	0	4	8	6	6	7	1	212	4	1	1	0	1	0
676	1	0	0	0	0	0	0	0	0	0	0	0	0	1	0	0	150	1	35	0	4	3	0	5	1	0	1	25	200	its nice	0	0	1	1	5	9	8	7	5	0	717	3	0	1	1	1	0
677	0	0	0	0	0	0	0	0	1	0	0	0	0	0	0	0	10	1	39	1	4	2	1	3	0	0	1	25	it helps the poor children	N/A	1	0	0	1	9	9	8	3	6	1	231	1	0	7	0	0	0
678	0	0	0	1	0	0	0	0	0	0	0	0	0	1	0	0	150	1	45	0	4	2	1	5	1	0	1	25	my money	the eyes was very not clear	0	0	1	1	8	5	8	9	7	0	625	4	1	10	0	1	0
679	0	0	0	1	0	0	1	0	0	0	0	0	0	0	0	0	1	1	30	1	4	2	1	3	0	0	1	25	it is really blessed to donate	it was blinking	0	0	1	1	6	7	6	5	6	1	442	4	1	7	0	1	0
680	0	0	0	0	0	0	0	0	0	0	0	0	0	1	0	0	50	1	41	1	4	2	1	4	1	0	2	75	I am very likely	N/A	1	0	0	1	5	7	7	6	6	0	1221	1	0	7	0	0	0
681	1	0	0	0	0	0	1	0	0	0	0	0	0	0	0	0	50	1	38	1	4	2	1	3	0	0	2	75	to help with social commitment to those in need	I thought the look was very sad	0	1	0	1	4	9	10	5	9	1	964	2	1	6	0	1	0
682	0	1	0	0	0	0	1	0	0	0	0	0	0	0	0	0	2	1	42	0	4	2	1	4	1	0	2	75	TO HELP	SOMEWHAT BLUE	0	0	1	1	6	9	8	5	6	1	338	4	1	2	0	1	0
683	0	0	0	1	0	0	1	0	0	0	0	0	0	0	0	0	100	1	24	0	5	2	1	6	999	999	1	25	It felt like the right thing to do given the current state of the world	They confused me because they could have been blue or hazel but they did not make me uncomfortable.	0	0	1	1	6	6	6	6	10	1	383	4	1	6	0	1	0
684	1	0	0	0	0	0	0	0	0	1	0	0	0	0	0	0	1	1	36	1	4	3	0	4	1	0	2	75	I like to make them feel comfortable	attractive	0	0	1	1	5	5	6	5	8	1	252	3	0	1	1	1	0
685	0	0	0	0	0	1	1	0	0	0	0	0	0	0	0	0	25	1	49	0	4	2	1	5	1	0	1	25	I wanted to give something to help others in need of food and supplies.	I wondered if the purpose was to see if the eyes influenced a person's decision to donating (as if he was being watched).	0	1	0	1	4	7	8	5	8	1	515	2	1	7	0	1	0
686	0	0	0	1	0	0	0	0	0	0	0	0	0	1	0	0	35	1	26	1	5	2	1	4	1	0	2	75	The health condition	They are healthy	0	0	1	1	5	10	9	3	8	1	601	4	1	1	0	1	0
687	0	0	0	0	0	0	0	0	0	0	1	0	0	0	0	0	0	0	34	1	3	2	1	1	0	1	1	25	I don't have the luxury of donating money to charity. I need to keep food on the table.	N/A	1	0	0	0	6	6	7	2	8	1	235	1	0	6	0	0	1
688	0	0	0	0	0	0	0	0	1	0	0	0	0	0	0	0	50	1	27	1	4	1	0	5	1	0	2	75	To help the children overcome hardship	N/A	1	0	0	1	6	10	10	2	6	1	680	1	0	7	0	0	0
689	0	1	0	0	0	0	1	0	0	0	0	0	0	0	0	0	150	1	47	0	5	2	1	3	0	0	1	25	i need to help them	its blue green colour	0	0	1	1	5	5	5	7	7	1	498	4	1	7	0	1	0
690	1	0	0	0	0	0	1	0	0	0	0	0	0	0	0	0	35	1	28	0	5	2	1	4	1	0	2	75	i donate some amount to Charity, The Charity is share the amount for Cancer patient and her is poor peoples	The Eyes is feeling someone or crying	0	1	0	1	5	5	5	7	5	1	275	2	1	1	0	1	0
691	0	0	0	0	0	0	0	0	0	0	0	0	0	1	0	0	0	0	42	0	4	2	1	1	0	1	2	75	I knew they would still receive the donation.	N/A	1	0	0	0	8	8	8	4	8	1	196	1	0	1	0	0	0
692	0	0	0	1	0	0	0	0	0	0	0	0	0	0	0	1	10	1	32	1	5	1	0	5	1	0	2	75	Because many of the other charities keep most of the money. Or employ strategies to mislead people into giving them more and more money. I'm seen feed the children in person many times actually giving out food.	It was a little hard to tell the color of them. But no direct thoughts about them. Just another set of eyes	0	0	1	1	6	7	9	6	7	0	526	4	1	7	0	1	1
693	0	0	0	0	0	0	0	0	0	0	0	0	0	1	0	0	200	1	35	1	5	2	1	4	1	0	2	75	1	N/A	1	0	0	1	6	6	4	6	6	0	246	1	0	1	0	0	0
694	1	0	0	0	0	0	1	0	0	0	0	0	0	0	0	0	55	1	35	1	3	2	1	5	1	0	1	25	To help the charity.	They are nice.	0	1	0	1	6	8	8	6	8	0	293	2	1	10	0	1	0
695	0	0	0	1	0	0	0	0	0	0	1	0	0	0	0	0	0	0	28	1	3	2	1	1	0	1	2	75	Because the charity will get 200 ECU whether I donate it or not so I'd rather keep my ECU	piercing	0	1	0	0	2	8	5	3	6	1	320	2	1	7	0	1	1
696	1	0	0	0	0	0	1	0	0	0	0	0	0	0	0	0	20	1	30	1	5	2	1	5	1	0	2	75	to help the organisation	cool	0	0	1	1	7	9	7	3	4	1	375	4	1	2	0	1	0
697	1	0	0	0	0	0	0	0	0	0	0	0	1	0	0	0	15	1	31	0	4	2	1	1	0	1	2	75	The charity will receive the same amount of money regardless of my decision, but I selected to donate a small portion because I wanted to show that I do care about the charity.	They seemed condescending. I didn't want to see them.	0	0	1	1	4	6	6	4	4	1	337	3	0	4	1	1	0
698	0	0	0	0	1	0	0	0	0	0	0	0	0	1	0	0	120	1	52	1	5	3	0	5	1	0	2	75	nothing	nothing	0	1	0	1	5	5	5	6	5	1	656	2	1	2	0	1	0
699	0	0	0	0	0	0	0	1	0	0	0	0	0	0	0	0	0	0	26	1	3	2	1	3	0	0	1	25	The charity was going to receive the same amount of money regardless.	N/A	1	0	0	0	2	5	5	3	6	0	291	1	0	7	0	0	1
700	0	0	1	0	0	0	0	0	0	1	0	0	0	0	0	0	20	1	43	0	3	2	1	3	0	0	2	75	Cancer can be fixed and should be. Too many people die a painful death because of cancer.	They were a little distracting.	0	0	1	1	6	8	9	2	8	1	520	3	0	1	1	1	0
701	1	0	0	0	0	0	0	0	0	0	0	0	0	1	0	0	50	1	28	0	4	2	1	4	1	0	1	25	50	atractive	0	1	0	1	6	7	7	5	6	1	728	2	1	7	0	1	0
702	1	0	0	0	0	0	0	0	0	0	0	0	0	1	0	0	10	1	28	0	5	2	1	5	1	0	3	125	10	very horror	0	0	1	1	6	6	6	7	5	1	160	3	0	7	1	1	0
703	0	0	0	1	0	0	0	0	0	0	1	0	0	0	0	0	0	0	31	0	3	1	0	5	1	0	1	25	I need money.	I thought it was strange that they were there.	0	0	1	0	2	7	7	7	7	1	338	3	0	1	1	1	1
704	0	1	0	0	0	0	0	0	0	0	0	1	0	0	0	0	0	0	31	1	3	2	1	3	0	0	1	25	I did not donate but only because the experimenter had guaranteed the charity of choice 200 ecu no matter what so I decided to be greedy and keep the money given to me because it had no effect on the charity donation money.	they were blue green and gray at the same time it was hard to judge.	0	1	0	0	4	5	5	9	8	1	684	2	1	1	0	1	1
705	0	0	0	0	0	0	1	0	0	0	0	0	0	0	0	0	75	1	55	0	4	1	0	4	1	0	2	75	Because they are more needed now than ever.	N/A	1	0	0	1	4	7	10	2	9	1	754	1	0	2	0	0	0
706	0	0	0	0	1	0	0	0	0	0	0	0	0	1	0	0	150	1	20	1	3	2	1	1	0	1	1	25	No reason not to	Weird question	0	1	0	1	3	10	6	4	4	1	248	2	1	2	0	1	0
707	0	0	0	0	0	0	0	0	0	0	0	0	0	1	0	0	50	1	31	0	5	3	0	4	1	0	1	25	150	N/A	1	0	0	1	5	5	6	5	6	1	367	1	0	7	0	0	0
708	0	0	1	0	0	0	0	1	0	0	0	0	0	0	0	0	0	0	40	0	4	2	1	4	1	0	3	125	The charity was going to get 200 ECU regardless of if I gave up my portion of money.	I thought they were funny. It didn't bother me to have them watching me.	0	0	1	0	3	5	8	8	5	1	1145	4	1	7	0	1	1
709	0	0	0	0	1	0	0	0	0	0	0	0	0	1	0	0	50	1	66	1	4	2	1	4	1	0	2	75	donate	2	0	1	0	1	6	8	7	5	8	1	502	2	1	7	0	1	0
710	0	0	0	1	0	0	0	0	0	0	1	0	0	0	0	0	0	0	35	0	4	2	1	3	0	0	1	25	We don't get paid enough on here to give it away.	Odd	0	0	1	0	5	5	8	6	5	0	247	3	0	1	1	1	1
711	0	0	0	0	0	0	0	1	0	0	0	0	0	0	0	0	0	0	37	0	3	2	1	1	0	1	3	125	I chose not to donate because the charity would receive the same amount no matter what, so I wanted to keep the money for myself.	N/A	1	0	0	0	4	9	10	8	9	1	199	1	0	7	0	0	1
712	0	0	0	1	0	0	1	0	0	0	0	0	0	0	0	0	20	1	28	1	4	5	0	5	1	0	2	75	to help	has any defects	0	0	1	1	6	6	6	5	6	0	682	4	1	8	0	1	0
713	0	0	0	1	0	0	1	0	0	0	0	0	0	0	0	0	0	0	62	0	3	2	1	3	0	0	2	75	Because of the recent hurricanes and I know the Red Cross assists with disasters.	I thought they were blinking alot and distracting	0	0	1	0	2	5	9	5	5	0	547	3	0	2	1	1	0
714	0	0	1	0	0	0	1	0	0	0	0	0	0	0	0	0	20	1	73	1	5	2	1	5	1	0	2	75	They are hurting now with COVID-19.	They were just eyes - no real reaction	0	0	1	1	9	8	9	2	9	1	407	4	1	2	0	1	0
715	0	0	0	1	0	0	0	0	0	0	0	0	0	1	0	0	10	1	28	0	5	2	1	5	1	0	4	175	125	the eye is very important fo all	0	0	1	1	6	6	5	8	5	1	185	3	0	2	1	1	0
716	0	0	0	0	0	0	0	0	0	0	0	1	0	0	0	0	0	0	32	1	4	2	1	1	0	1	2	75	I just wanted to maximize my bonus to be honest.	N/A	1	0	0	0	7	7	8	4	8	0	376	1	0	2	0	0	1
717	0	0	0	0	0	0	1	0	0	0	0	0	0	0	0	0	50	1	28	0	4	2	1	3	0	0	1	25	because to improve the environment	N/A	1	0	0	1	6	7	6	5	7	1	533	1	0	2	0	0	0
718	0	0	0	1	0	0	0	0	0	0	0	0	0	1	0	0	200	1	41	0	4	3	0	4	1	0	2	75	both the total amount given by everyonei will happy	eyes is important in body ,see all the beauties	0	0	1	1	7	7	7	5	7	0	717	3	0	2	1	1	0
719	1	0	0	0	0	0	0	0	0	0	1	0	0	0	0	0	0	0	42	0	4	2	1	1	0	1	1	25	I need money just as bad as any charity does.	They looked sad.	0	1	0	0	3	4	9	10	4	1	434	2	1	9	0	1	1
720	1	0	0	0	0	0	0	1	0	0	0	0	0	0	0	0	0	0	51	1	4	2	1	6	999	999	3	125	the charity receives the same amount regardless	they were annoying	0	0	1	0	8	10	9	2	6	0	256	3	0	10	1	1	1
721	1	0	0	0	0	0	0	0	0	0	1	0	0	0	0	0	0	0	32	0	4	2	1	4	1	0	1	25	I really need the money	they were interesting	0	0	1	0	4	6	10	2	10	1	258	4	1	10	0	1	1
722	1	0	0	0	0	0	0	0	1	0	0	0	0	0	0	0	15	1	34	0	4	2	1	5	1	0	1	25	Children's future is more important than any other cause.	Its somewhat scary	0	0	1	1	9	9	9	4	5	0	456	4	1	7	0	1	0
723	1	0	0	0	0	0	0	0	0	0	0	0	0	1	0	0	80	1	35	0	5	2	1	1	0	1	2	75	Because they needed it to stay alive	pitiful	0	0	1	1	5	10	10	5	7	1	736	4	1	2	0	1	0
724	0	0	0	0	0	0	0	1	0	0	0	0	0	0	0	0	0	0	33	0	3	2	1	5	1	0	2	75	They get the same amount regardless	N/A	1	0	0	0	3	8	6	10	6	1	306	1	0	1	0	0	1
725	1	0	0	0	0	0	0	0	1	0	0	0	0	0	0	0	50	1	30	0	4	2	1	5	1	0	3	125	I sad for the poor children	Very power	0	1	0	1	7	5	5	5	7	1	282	2	1	7	0	1	0
726	1	0	0	0	0	0	0	1	0	0	0	0	0	0	0	0	0	0	26	1	4	4	0	1	0	1	1	25	I chose to not donate because regardless of whether I did or not, the amount given to the charity would be the same.	I thought the eyes were creepy and they startled me when they appeared.	0	1	0	0	4	5	4	7	5	1	372	2	1	9	0	1	1
727	0	0	0	1	0	0	1	0	0	0	0	0	0	0	0	0	180	1	26	1	3	2	1	2	0	1	1	25	They will use the money better than I will	I'm not sure what the purpose was. But they were strange.	0	0	1	1	5	5	6	5	4	1	302	4	1	6	0	1	0
728	0	0	0	0	0	0	1	0	0	0	0	0	0	0	0	0	30	1	24	1	5	1	0	4	1	0	2	75	I like to give to charity	N/A	1	0	0	1	4	10	10	2	10	1	572	1	0	7	0	0	0
729	0	1	0	0	0	0	0	0	0	0	0	0	0	1	0	0	10	1	37	1	4	1	0	1	0	1	2	75	Because it seemed like a good thing to do.	They were an unusual blue grey color	0	1	0	1	4	8	8	5	10	0	476	2	1	2	0	1	0
730	0	0	0	0	1	0	0	0	0	0	0	0	0	1	0	0	150	1	34	1	5	2	1	4	1	0	2	75	my choice	good	0	1	0	1	6	6	6	7	7	1	147	2	1	2	0	1	0
731	1	0	0	0	0	0	0	0	0	0	0	0	0	1	0	0	150	1	36	0	4	2	1	4	1	0	2	75	MY FAVOURITE	SCARY	0	1	0	1	5	7	6	7	6	0	328	2	1	6	0	1	0
732	0	1	0	0	0	0	0	1	0	0	0	0	0	0	0	0	0	0	29	0	4	2	1	4	1	0	1	25	The total amount donated does not increase if I donated so I might as well keep the money for myself.	It is hard to tell the color of the eyes	0	1	0	0	4	7	6	7	7	1	506	2	1	8	0	1	1
733	0	0	0	0	0	0	0	1	0	0	0	0	0	0	0	0	25	1	29	0	4	2	1	4	1	0	4	175	they got the same amount regardless	N/A	1	0	0	1	10	9	7	4	8	1	291	1	0	7	0	0	1
734	0	0	0	0	0	0	0	0	0	0	0	0	0	0	1	0	35	1	35	0	5	2	1	1	0	1	1	25	Because I know how tough cancer can be and I would really like to help them out.	N/A	1	0	0	1	4	7	5	5	4	0	317	1	0	1	0	0	0
735	0	0	0	0	0	0	0	0	1	0	0	0	0	0	0	0	150	1	39	1	4	6	0	4	1	0	1	25	Children's life is very important	N/A	1	0	0	1	6	7	8	4	5	1	908	1	0	7	0	0	0
736	1	0	0	0	0	0	0	0	0	0	0	1	0	0	0	0	0	0	39	0	3	2	1	4	1	0	1	25	I wanted to maximize my bonus	They made me nervous since it looked like they were looking right at me	0	0	1	0	4	4	9	9	10	1	258	3	0	6	1	1	1
737	1	0	0	0	0	0	0	0	0	0	1	0	0	0	0	0	0	0	58	0	5	2	1	4	1	0	2	75	The charity will get the full 200 regardless, so why not keep my money?	kind of disturbing	0	0	1	0	6	8	8	4	6	1	243	3	0	6	1	1	1
738	0	1	0	0	0	0	0	1	0	0	0	0	0	0	0	0	0	0	40	0	5	4	0	1	0	1	2	75	Regardless, the charity would have received the same amount of money.	? I'm not sure. I was trying to decide between gray and blue.	0	1	0	0	2	8	5	6	9	1	239	2	1	6	0	1	1
739	1	0	0	0	0	0	0	0	0	0	0	0	0	1	0	0	1	1	25	1	3	7	0	6	999	999	1	25	no need	nice	0	0	1	1	5	9	7	5	7	1	369	4	1	10	0	1	0
740	0	0	0	0	1	0	0	0	0	0	0	0	0	1	0	0	25	1	39	1	4	2	1	4	1	0	2	75	As the service from the doctors is too valuable	nothing	0	1	0	1	6	8	7	5	6	0	488	2	1	6	0	1	0
741	0	0	0	1	0	0	1	0	0	0	0	0	0	0	0	0	30	1	33	1	4	2	1	5	1	0	2	75	i want to donate some amount	the eyes watching me	0	0	1	1	7	10	10	4	9	1	485	4	1	7	0	1	0
742	1	0	0	0	0	0	0	1	0	0	0	0	0	0	0	0	0	0	21	0	3	7	0	6	999	999	1	25	They will receive the same amount of donation anyway	worried	0	0	1	0	6	6	7	7	5	1	464	3	0	11	1	1	1
743	1	0	0	0	0	0	1	0	0	0	0	0	0	0	0	0	200	1	38	0	3	2	1	1	0	1	1	25	TO HELP PEOPLE	UNSETTLING	0	0	1	1	10	8	6	4	6	0	600	3	0	6	1	1	0
744	1	0	0	0	0	0	0	0	0	0	1	0	0	0	0	0	0	0	39	1	3	2	1	1	0	1	1	25	I don't need to donate anything, since the requester is going to pay 200 ECU to the charity regardless of my choice.	They were kind of intimidating and unnerving.	0	1	0	0	3	2	5	10	10	1	277	2	1	4	0	1	1
745	0	1	0	0	0	0	0	0	0	0	0	0	0	1	0	0	60	1	26	1	4	1	0	3	0	0	3	125	150	WHITE EYE	0	0	1	1	5	5	5	7	5	1	631	4	1	7	0	1	0
746	1	0	0	0	0	0	0	0	0	0	1	0	0	0	0	0	0	0	57	1	4	2	1	4	1	0	6	275	Because they are going to get 200 ecu either way. I could give after I get my whole amount as an individual	kind of creepy	0	0	1	0	9	6	9	4	8	0	303	3	0	1	1	1	1
747	0	0	0	0	1	0	0	0	0	0	0	0	0	1	0	0	50	1	55	1	4	2	1	3	0	0	1	25	Children's are very important in the world	Good	0	1	0	1	5	6	6	7	6	0	395	2	1	7	0	1	0
748	0	0	0	0	1	0	0	0	0	0	0	0	0	1	0	0	30	1	28	0	5	2	1	3	0	0	3	125	None	Eager	0	1	0	1	6	6	6	6	6	1	365	2	1	1	0	1	0
749	0	0	0	1	0	0	0	0	0	0	0	0	0	1	0	0	10	1	28	0	5	2	1	4	1	0	5	225	10	visible	0	0	1	1	7	7	7	5	7	1	236	3	0	4	1	1	0
750	0	1	0	0	0	0	1	0	0	0	0	0	0	0	0	0	100	1	53	0	4	2	1	2	0	1	3	125	Its a great cause.	still trying to figure out the color	0	0	1	1	5	8	10	5	8	0	514	4	1	1	0	1	0
751	0	1	0	0	0	0	0	0	0	0	0	0	0	1	0	0	50	1	26	0	4	3	0	3	0	0	2	75	150	the eyes is attractive with the ash color	0	1	0	1	6	4	4	6	8	0	1042	2	1	7	0	1	0
752	1	0	0	0	0	0	0	1	0	0	0	0	0	0	0	0	0	0	26	1	4	2	1	2	0	1	2	75	My donation won't make a difference in what they will receive.	The eyes looked sad	0	0	1	0	3	5	8	6	8	1	221	3	0	7	1	1	1
753	1	0	0	0	0	0	0	0	0	0	1	0	0	0	0	0	0	0	52	0	4	6	0	1	0	1	1	25	I live below the poverty line and am about to become homeless	they were creepy	0	1	0	0	2	2	6	10	8	1	385	2	1	11	0	1	1
754	1	0	0	0	0	0	0	0	0	0	1	0	0	0	0	0	0	0	23	0	4	2	1	4	1	0	2	75	I did not want to	They were creepy	0	0	1	0	3	4	6	7	8	1	242	3	0	8	1	1	1
755	1	0	0	0	0	0	1	0	0	0	0	0	0	0	0	0	50	1	39	0	4	2	1	4	1	0	2	75	A small amount to see happiness on their face	Angry look	0	0	1	1	6	7	7	4	7	0	582	3	0	7	1	1	0
756	0	0	0	0	1	0	0	0	0	0	0	0	0	1	0	0	50	1	28	1	4	2	1	5	1	0	1	25	150	none	0	1	0	1	6	6	7	6	6	1	682	2	1	7	0	1	0
757	0	0	1	0	0	0	1	0	0	0	0	0	0	0	0	0	50	1	28	1	3	2	1	4	1	0	3	125	I DON'T WANT ANYONE DIE ON HUNGER	DON'T FEEL ANYTHING	0	1	0	1	4	6	8	7	6	1	598	2	1	7	0	1	0
758	0	0	0	0	0	0	1	0	0	0	0	0	0	0	0	0	50	1	52	0	4	2	1	1	0	1	1	25	It’s important to share with others when feasible	N/A	1	0	0	1	3	7	10	6	10	1	347	1	0	2	0	0	0
759	0	1	0	0	0	0	0	0	0	0	0	0	0	0	1	0	0	0	23	0	5	2	1	5	1	0	2	75	I chose this charity because I like the fact that they were recognized as one of the most prevalent and helpful charities (in comparison to the others). It also reminded me of a charity that I used to volunteer for often in Phoenix, called "Feed My Starving Children".	They looked gray-blue, but I wasn't sure if gray is an accepted answer or if people even claim to have gray eyes. The video could have been filtered, but I'd say in the sunlight they were probably more blue.	0	1	0	0	6	7	10	3	10	1	428	2	1	7	0	1	0
760	0	1	0	0	0	0	0	0	0	0	1	0	0	0	0	0	0	0	22	0	4	1	0	4	1	0	1	25	I'm taking this survey because I need the money for myself.	It was hard to tell the color because of the lighting.	0	1	0	0	2	9	7	6	9	1	293	2	1	4	0	1	1
761	0	0	0	0	1	0	0	0	0	0	0	0	0	1	0	0	0	0	34	0	3	1	0	5	1	0	1	25	because i felt like i donate all the time	pretty	0	1	0	0	3	10	10	7	5	0	836	2	1	7	0	1	0
762	0	1	0	0	0	0	1	0	0	0	0	0	0	0	0	0	50	1	31	1	4	2	1	4	1	0	2	75	THAT DONATE WAS VERY USEFUL	THAT EYES ARE BLUE COLORS	0	1	0	1	7	7	7	5	7	1	320	2	1	2	0	1	0
763	1	0	0	0	0	0	0	0	1	0	0	0	0	0	0	0	200	1	64	1	3	2	1	3	0	0	1	25	Hungary kids	nice	0	1	0	1	2	7	6	6	4	0	679	2	1	7	0	1	0
764	0	1	0	0	0	0	1	0	0	0	0	0	0	0	0	0	100	1	62	0	4	2	1	4	1	0	2	75	I like to support worth causes	The color was difficult to pin down at first	0	1	0	1	3	6	6	6	9	1	424	2	1	4	0	1	0
765	0	0	0	1	0	0	0	1	0	0	0	0	0	0	0	0	0	0	60	1	4	2	1	2	0	1	2	75	The charity would always receive a set amount so it made no sense to donage.	They were nice looking eyes.	0	1	0	0	10	10	10	2	10	1	490	2	1	6	0	1	1
766	0	0	0	0	0	0	0	0	0	0	0	0	0	0	0	1	0	0	30	0	3	2	1	1	0	1	1	25	I was not sure if the money would actually go to the charity	N/A	1	0	0	0	4	6	7	8	5	1	166	1	0	7	0	0	1
767	1	0	0	0	0	0	0	1	0	0	0	0	0	0	0	0	0	0	25	0	3	2	1	2	0	1	1	25	The charity would've received the same amount, no matter what I donated.	They were sort of ominous.	0	1	0	0	4	7	5	8	9	1	218	2	1	2	0	1	1
768	0	0	0	1	0	0	0	0	0	0	0	0	0	0	1	0	10	1	30	1	4	2	1	5	1	0	2	75	Because they serve medical help across the world.	The eyes were in panic.	0	1	0	1	10	7	8	5	8	1	354	2	1	6	0	1	0
769	0	0	0	1	0	0	0	0	0	0	0	0	0	0	1	0	5	1	48	1	4	2	1	4	1	0	2	75	I can relate to the cause.	They were strange	0	1	0	1	9	9	10	2	9	0	553	2	1	11	0	1	0
770	1	0	0	0	0	0	0	0	1	0	0	0	0	0	0	0	50	1	42	0	3	2	1	2	0	1	2	75	IT IS CONCERNED FOR CHILDREN	ATTRACTIVE	0	0	1	1	6	9	6	7	6	1	1108	3	0	7	1	1	0
771	1	0	0	0	0	0	0	1	0	0	0	0	0	0	0	0	0	0	39	0	5	2	1	1	0	1	2	75	because whatever I give does not affect the amount they will receive, only the amount I receive	they are kind	0	0	1	0	2	5	5	9	10	1	321	4	1	11	0	1	1
772	0	0	0	0	0	0	0	0	0	0	0	0	0	1	0	0	10	1	25	0	5	2	1	5	1	0	2	75	donate	N/A	1	0	0	1	6	7	7	6	6	1	229	1	0	1	0	0	0
773	1	0	0	0	0	0	0	0	0	0	0	0	0	1	0	0	50	1	39	0	5	2	1	4	1	0	2	75	Like children	he is Angry	0	1	0	1	8	7	7	4	6	0	705	2	1	7	0	1	0
774	0	0	0	0	1	0	1	0	0	0	0	0	0	0	0	0	50	1	33	1	4	4	0	5	1	0	2	75	Because it's helpful to everyone	Old lady	0	1	0	1	7	7	6	4	6	0	718	2	1	2	0	1	0
775	0	0	0	1	0	0	1	0	0	0	0	0	0	0	0	0	1	1	41	1	3	1	0	4	1	0	1	25	Because we all need some sort of help.	A little imposing after a while.	0	0	1	1	8	10	10	2	4	1	539	3	0	10	1	1	0
776	0	0	0	0	0	0	1	0	0	0	0	0	0	0	0	0	35	1	28	0	5	2	1	4	1	0	2	75	to help the needy	N/A	1	0	0	1	5	5	7	5	6	1	224	1	0	2	0	0	0
777	1	0	0	0	0	0	0	1	0	0	0	0	0	0	0	0	0	0	50	1	5	2	1	4	1	0	4	175	My donation made no difference to how much they received, so I chose to maximize earnings for everyone.	I thought they were judging me.	0	0	1	0	4	10	5	5	8	1	231	4	1	7	0	1	1
778	0	0	0	0	0	0	0	0	1	0	0	0	0	0	0	0	0	0	34	0	4	2	1	4	1	0	1	25	I think the services they provide are needed, and I love that they are dedicated to helping children, who are often overlooked or unheard when they are in need of these things.	N/A	1	0	0	0	6	10	10	6	9	1	416	1	0	7	0	0	0
779	0	0	0	0	1	0	0	0	0	0	0	0	0	1	0	0	1	1	32	1	4	1	0	3	0	0	2	75	I think the charity is trustworthy	Nothing	0	0	1	1	4	6	9	4	6	1	320	3	0	7	1	1	0
780	0	0	1	0	0	0	0	0	0	0	0	0	0	1	0	0	50	1	28	1	4	2	1	5	1	0	2	75	Because I feel it.	I don't feel anything.	0	1	0	1	4	4	4	8	5	1	200	2	1	2	0	1	0
781	0	0	0	0	0	0	1	0	0	0	0	0	0	0	0	0	35	1	25	1	4	1	0	4	1	0	2	75	because i love giving	N/A	1	0	0	1	7	10	10	2	6	0	599	1	0	2	0	0	0
782	0	0	0	0	0	0	0	0	0	0	0	1	0	0	0	0	0	0	54	1	5	2	1	2	0	1	5	225	If I did NOT give to my chosen charity, then the charity and I MAXIMIZE our reward and that is the best outcome for everyone. If I wanted to, I could then turnaround and donate my $2.00 to my charity and they would get $4.00 instead of $2.00.	N/A	1	0	0	0	8	6	10	8	9	0	366	1	0	6	0	0	1
783	1	0	0	0	0	0	0	1	0	0	0	0	0	0	0	0	0	0	32	1	4	2	1	4	1	0	3	125	The charity will get the same amount regardless, while I'll get more as well.	They were pretty.	0	0	1	0	3	7	7	8	6	1	202	4	1	2	0	1	1
784	0	0	0	0	0	0	0	0	0	0	0	0	1	0	0	0	25	1	31	0	3	2	1	1	0	1	3	125	I chose to donate a little bit because I do support their cause but I am also broke	N/A	1	0	0	1	3	6	3	6	9	1	282	1	0	1	0	0	0
785	0	0	0	0	1	0	0	0	0	0	0	0	0	1	0	0	200	1	30	1	5	5	0	5	1	0	3	125	200	nice	0	0	1	1	6	6	6	6	7	0	257	3	0	8	1	1	0
786	0	0	0	0	0	0	0	0	0	0	0	0	0	0	1	0	35	1	25	1	5	2	1	4	1	0	2	75	MEDICAL TREATMENT IS VERY IMPORTANT TO THE PERSON.	N/A	1	0	0	1	3	9	7	5	6	1	288	1	0	1	0	0	0
787	0	1	0	0	0	0	0	1	0	0	0	0	0	0	0	0	0	0	34	0	4	3	0	5	1	0	1	25	I chose not to donate because it wouldn't help the charity. The charity would still receive the same amount but I would lose money.	The color was impossible to make out. Could have been brown, green or hazel.	0	1	0	0	2	7	10	2	10	1	318	2	1	6	0	1	1
788	1	0	0	0	0	0	0	0	1	0	0	0	0	0	0	0	200	1	48	1	4	2	1	5	1	0	2	75	I choose the Feed children charity . Because many of the children not food for live.	I think the eyes are very Beautiful	0	1	0	1	6	6	6	8	7	0	847	2	1	7	0	1	0
789	0	0	0	0	1	0	0	0	0	0	0	0	0	1	0	0	60	1	29	0	4	2	1	4	1	0	1	25	150	ash	0	1	0	1	5	6	6	5	6	1	253	2	1	7	0	1	0
790	1	0	0	0	0	0	0	0	0	0	0	0	1	0	0	0	35	1	44	0	5	2	1	2	0	1	2	75	Doctors without borders do a very hard work especially during this pandemic. I appreciate what they do, but the decision was hard, there were other charities I would chose if possible.	I am not sure, they scared me :D	0	1	0	1	9	10	10	7	9	1	286	2	1	6	0	1	0
791	1	0	0	0	0	0	1	0	0	0	0	0	0	0	0	0	10	1	27	1	4	2	1	3	0	0	1	25	I chose to donate because I wanted to do my part to help.	I thought they were uncomfortable.	0	0	1	1	9	9	9	5	8	1	360	3	0	1	1	1	0
792	0	1	0	0	0	0	0	0	1	0	0	0	0	0	0	0	50	1	40	1	4	5	0	4	1	0	4	175	for feeding the children and the needy	blue	0	1	0	1	6	6	7	6	8	1	727	2	1	7	0	1	0
793	0	0	0	1	0	0	0	0	0	0	0	0	0	1	0	0	100	1	28	0	5	2	1	5	1	0	4	175	eye is very important in our body	The eye is visible to see the nature	0	0	1	1	5	5	6	7	5	1	1046	3	0	7	1	1	0
794	0	0	0	1	0	0	0	0	0	0	0	0	0	1	0	0	150	1	44	1	4	2	1	5	1	0	2	75	175	The eyes telling something to us.	0	1	0	1	6	6	7	5	5	0	1233	2	1	2	0	1	0
795	0	0	0	0	0	0	0	0	1	0	0	0	0	0	0	0	35	1	35	1	5	2	1	3	0	0	3	125	LIKE TO SAVE CHILDRENS	N/A	1	0	0	1	6	7	5	6	5	1	281	1	0	7	0	0	0
796	0	0	0	0	0	1	0	0	0	0	1	0	0	0	0	0	0	0	23	1	3	1	0	5	1	0	2	75	the money is good and I liked to keep it	they were there to force me to donate	0	0	1	0	6	9	10	2	10	1	476	3	0	2	1	1	1
797	1	0	0	0	0	0	0	0	1	0	0	0	0	0	0	0	10	1	35	1	4	5	0	5	1	0	1	25	to feed the children	very poor	0	1	0	1	6	5	5	6	6	1	343	2	1	7	0	1	0
798	1	0	0	0	0	0	0	1	0	0	0	0	0	0	0	0	0	0	27	1	3	2	1	1	0	1	6	275	I didn't donate because it makes no difference in the amount of money that the charity will receive.	I thought it was creepy and weird.	0	0	1	0	2	9	6	9	4	1	421	3	0	6	1	1	1
799	0	1	0	0	0	0	0	0	0	0	0	0	0	0	1	0	0	0	58	1	5	2	1	1	0	1	6	275	My gf is a doctor for them	dark	0	0	1	0	4	10	7	2	10	1	395	4	1	6	0	1	0
800	0	0	0	0	0	0	0	0	0	0	0	1	0	0	0	0	1	1	27	0	3	2	1	3	0	0	1	25	I chose to donate because i could donate just 1ecu and the charity would receive 2, allowing me to keep a majority of the ecu and the charity still receiving a lot.	N/A	1	0	0	1	4	5	4	6	7	1	966	1	0	7	0	0	1
801	0	0	0	0	0	0	0	0	0	0	0	0	0	1	0	0	30	1	49	1	4	2	1	5	1	0	1	25	30	N/A	1	0	0	1	6	7	9	4	5	0	643	1	0	2	0	0	0
802	1	0	0	0	0	0	0	0	0	0	1	0	0	0	0	0	0	0	26	1	3	5	0	3	0	0	1	25	I am an individual in need of charity, myself.	I was trying not to think about the eyes!	0	1	0	0	5	8	10	4	10	1	523	2	1	1	0	1	1
803	1	0	0	0	0	0	0	1	0	0	0	0	0	0	0	0	0	0	28	0	3	2	1	1	0	1	1	25	They would get the same amount regardless	They were a little creepy, and very unexpected	0	0	1	0	6	6	7	8	10	0	249	4	1	11	0	1	1
804	0	1	0	0	0	0	0	0	1	0	0	0	0	0	0	0	4	1	64	0	4	2	1	5	1	0	2	75	I wish to donate something. Because children without food in any region is really feels bad one.	Looks blue	0	0	1	1	7	7	8	6	8	1	581	4	1	7	0	1	0
805	0	1	0	0	0	0	0	0	0	0	0	1	0	0	0	0	0	0	40	1	4	2	1	1	0	1	1	25	I did not donate because the charity would receive the same amount regardless so I might as well maximize my profit as well.	It was actually difficult to tell what color they were.	0	1	0	0	9	10	10	2	10	1	343	2	1	7	0	1	1
806	0	0	0	1	0	0	0	1	0	0	0	0	0	0	0	0	0	0	32	1	5	2	1	1	0	1	2	75	It would not change the amount the charity would receive.	I get the idea, but it's just a photo.	0	0	1	0	2	7	10	6	8	1	413	4	1	8	0	1	1
807	0	0	0	0	1	0	0	0	0	0	0	0	0	1	0	0	200	1	30	1	5	2	1	4	1	0	5	225	200	nice	0	0	1	1	7	8	9	7	9	1	677	3	0	8	1	1	0
808	0	0	1	0	0	0	0	0	0	0	0	0	0	0	1	0	40	1	35	1	3	2	1	1	0	1	3	125	i like to support the ymca, i am also a member and believe they offer excellent services for everyone	indifferent	0	0	1	1	2	2	6	10	6	1	471	4	1	10	0	1	0
809	0	0	0	0	0	0	0	0	0	0	1	0	0	0	0	0	10	1	31	1	5	4	0	1	0	1	1	25	I chose to donate very little because of my own financial situation. However, donating something is better than nothing.	N/A	1	0	0	1	2	5	6	9	6	1	397	1	0	7	0	0	1
810	1	0	0	0	0	0	0	0	0	0	0	0	0	1	0	0	0	0	35	0	5	5	0	5	1	0	2	75	Though I donate or not , charity will receive 200ECU regardless of my choice.	Very sad and expecting	0	1	0	0	10	10	9	3	8	1	485	2	1	7	0	1	0
811	0	0	0	0	0	0	0	0	0	0	0	0	0	1	0	0	0	0	33	1	4	2	1	1	0	1	1	25	I donate ALL THE TIME to causes and people. You guys guilt tripping pisses me off.	N/A	1	0	0	0	2	3	10	2	3	1	251	1	0	2	0	0	0
812	0	0	0	1	0	0	0	0	0	0	0	0	0	1	0	0	0	0	49	1	4	2	1	2	0	1	2	75	I don't trust most charities, but I've never heard bad things about Doctors without Borders	not much, hard to tell the color	0	0	1	0	8	6	4	4	6	1	248	4	1	6	0	1	0
813	0	0	0	0	1	0	0	0	0	0	0	0	0	1	0	0	10	1	25	0	5	2	1	5	1	0	3	125	donate	female eye	0	0	1	1	6	6	6	7	6	1	420	3	0	1	1	1	0
814	0	0	0	0	1	0	1	0	0	0	0	0	0	0	0	0	40	1	30	1	4	1	0	1	0	1	1	25	It is a decent charity	strange	0	0	1	1	3	5	5	8	4	1	257	3	0	6	1	1	0
815	0	0	0	0	0	0	1	0	0	0	0	0	0	0	0	0	0	0	67	1	3	2	1	4	1	0	1	25	I think that it uses its fund efficiently to combat cancer.	N/A	1	0	0	0	6	5	8	6	10	1	421	1	0	1	0	0	0
816	0	0	0	0	0	0	1	0	0	0	0	0	0	0	0	0	10	1	59	0	4	2	1	4	1	0	2	75	its an important charity	N/A	1	0	0	1	3	9	9	8	4	1	281	1	0	1	0	0	0
817	1	0	0	0	0	0	1	0	0	0	0	0	0	0	0	0	50	1	36	0	4	2	1	5	1	0	1	25	I figured I could give some	they were creepy.	0	0	1	1	2	4	9	9	6	1	223	3	0	10	1	1	0
818	1	0	0	0	0	0	0	0	0	0	1	0	0	0	0	0	0	0	30	0	3	2	1	2	0	1	1	25	I know they will get the same regardless and I can’t afford to donate money as I can barely put food on my table for myself and my son and boyfriend. I try to volunteer TIME to make up for my lack of money donation.	They were very pretty	0	1	0	0	2	9	10	7	10	1	1280	2	1	7	0	1	1
819	0	0	0	1	0	0	0	0	0	0	0	0	0	1	0	0	100	1	35	0	5	2	1	5	1	0	2	75	helping to needy person	eyes are very important to all	0	0	1	1	5	5	5	5	7	1	341	3	0	10	1	1	0
820	0	0	0	0	0	0	0	0	0	1	0	0	0	0	0	0	35	1	35	0	4	2	1	4	1	0	3	125	I FEEL GOOD	N/A	1	0	0	1	6	5	5	6	6	1	521	1	0	10	0	0	0
821	0	1	0	0	0	0	0	0	1	0	0	0	0	0	0	0	20	1	44	1	4	5	0	5	1	0	3	125	to feed the children and needy ones	blue	0	1	0	1	8	7	9	7	7	1	592	2	1	7	0	1	0
822	0	0	0	0	0	0	0	0	0	1	0	0	0	0	0	0	175	1	58	0	4	2	1	1	0	1	1	25	Cancer is a disease that we can conquer	N/A	1	0	0	1	3	9	10	6	8	1	404	1	0	1	0	0	0
823	0	0	0	0	0	0	0	0	0	1	0	0	0	0	0	0	35	1	35	0	5	2	1	5	1	0	4	175	social conscience is most important	N/A	1	0	0	1	6	6	6	6	7	1	441	1	0	1	0	0	0
824	1	0	0	0	0	0	0	0	0	0	1	0	0	0	0	0	0	0	23	1	3	1	0	5	1	0	3	125	I need the money	it was very weird	0	0	1	0	3	10	9	2	9	1	205	3	0	1	1	1	1
825	1	0	0	0	0	0	0	0	0	1	0	0	0	0	0	0	50	1	35	1	3	3	0	4	1	0	1	25	I believe in the cause and think it is important to donate something as a gesture of meaning for me personally.	It was creepy and uncomfortable for me.	0	0	1	1	7	10	8	4	7	1	294	3	0	1	1	1	0
826	1	0	0	0	0	0	0	1	0	0	0	0	0	0	0	0	0	0	33	1	4	4	0	3	0	0	1	25	They would get the same regardless	creepy	0	1	0	0	3	5	5	8	6	0	317	2	1	2	0	1	1
827	0	0	0	1	0	0	0	0	0	0	0	0	0	0	1	0	50	1	20	1	3	3	0	2	0	1	1	25	I have supported this charity in the past.	I thought about how they eyes looked rather odd.	0	1	0	1	5	8	7	6	8	1	289	2	1	6	0	1	0
828	1	0	0	0	0	0	0	0	0	0	0	0	0	0	1	0	10	1	26	0	3	2	1	3	0	0	2	75	I pick local charity's I now will help.	creepy	0	0	1	1	6	8	8	4	7	0	460	3	0	9	1	1	0
829	1	0	0	0	0	0	0	0	0	0	0	1	0	0	0	0	0	0	49	1	3	2	1	1	0	1	4	175	I wanted to maximize my payout	they were annoying	0	0	1	0	3	8	7	4	7	1	123	3	0	1	1	1	1
830	0	0	0	0	0	0	0	0	0	0	0	0	0	1	0	0	0	0	37	1	4	2	1	1	0	1	1	25	experimenter donates 2.00 for me	N/A	1	0	0	0	8	8	9	3	10	1	221	1	0	6	0	0	0
831	0	0	0	0	1	0	1	0	0	0	0	0	0	0	0	0	200	1	42	0	4	4	0	5	1	0	2	75	to make a difference and to feel good about myself	judgemental	0	0	1	1	5	10	9	6	9	0	446	3	0	1	1	1	0
832	1	0	0	0	0	0	0	1	0	0	0	0	0	0	0	0	0	0	32	1	4	1	0	4	1	0	2	75	The donation was going to be met regardless	I think they were very unsettling	0	1	0	0	10	8	9	5	8	0	241	2	1	7	0	1	1
833	1	0	0	0	0	0	0	0	0	0	1	0	0	0	0	0	0	0	38	1	3	2	1	1	0	1	2	75	It didn't make a difference and I need the money right now.	Pretty neat. Didn't shame me though.	0	0	1	0	4	5	6	6	9	1	218	4	1	9	0	1	1
834	0	0	0	0	0	0	0	0	1	0	0	0	0	0	0	0	33	1	43	0	5	2	1	4	1	0	1	25	Because right now with the pandemic, I know a lot of school aged children are going hungry	N/A	1	0	0	1	4	9	6	4	10	1	324	1	0	7	0	0	0
835	0	0	0	0	1	0	0	0	0	0	0	0	0	1	0	0	0	0	25	1	5	2	1	5	1	0	2	75	not intereted	na	0	0	1	0	7	10	9	4	9	1	214	3	0	7	1	1	0
836	1	0	0	0	0	0	0	0	1	0	0	0	0	0	0	0	200	1	34	0	4	2	1	5	1	0	1	25	Feeding children is more important than any other charity	grey eyes that scared me	0	1	0	1	6	10	10	2	6	1	634	2	1	7	0	1	0
837	0	0	0	1	0	0	1	0	0	0	0	0	0	0	0	0	100	1	67	1	5	5	0	5	1	0	2	75	Donating to a charity is equal to saving lifes	Looking normal	0	1	0	1	6	6	10	3	7	1	778	2	1	2	0	1	0
838	0	1	0	0	0	0	1	0	0	0	0	0	0	0	0	0	5	1	34	1	4	2	1	5	1	0	1	25	it seemed like a worthwhile charity	the color was hard to describe	0	0	1	1	5	8	7	5	9	0	1165	3	0	7	1	1	0
839	0	1	0	0	0	0	0	0	0	0	0	0	0	0	1	0	0	0	21	1	3	2	1	1	0	1	1	25	The red cross was the only one charity that i recognized.	I don't have any particular thoughts about the eyes, other than i thought they were blue.	0	0	1	0	2	9	6	9	10	0	384	3	0	2	1	1	0
840	0	0	0	1	0	0	0	0	0	0	0	0	0	1	0	0	20	1	40	0	4	2	1	5	1	0	1	25	For helping tendency	The eyes are normal	0	1	0	1	6	6	8	4	7	1	829	2	1	1	0	1	0
841	1	0	0	0	0	0	0	0	0	0	0	0	0	1	0	0	200	1	41	0	4	2	1	6	999	999	2	75	50	very fear	0	0	1	1	6	6	7	5	7	1	393	3	0	10	1	1	0
842	0	0	0	0	1	0	0	0	0	0	1	0	0	0	0	0	0	0	30	1	3	2	1	1	0	1	2	75	You would donate anyway, so I might as well take the money.	I wasn't sure why I was looking at them.	0	1	0	0	9	8	10	2	6	0	338	2	1	2	0	1	1
843	1	0	0	0	0	0	0	0	0	0	0	0	0	1	0	0	0	0	37	0	4	2	1	4	1	0	1	25	I chose not to donate since I have given to charity in the last month and do not feel inclined to donate.	I found the eyes distracting and felt bad about not donating any money.	0	0	1	0	2	9	8	6	2	1	453	3	0	7	1	1	0
844	1	0	0	0	0	0	0	0	0	1	0	0	0	0	0	0	35	1	35	1	5	2	1	3	0	0	3	125	TO SAVE ENVIRONMENT	IT LOOKS AWESOME	0	1	0	1	5	5	5	3	4	1	471	2	1	11	0	1	0
845	0	0	0	1	0	0	1	0	0	0	0	0	0	0	0	0	25	1	45	0	3	2	1	1	0	1	1	25	They do a lot of good for a lot of people.	It was tough to be sure exactly what color they were.	0	1	0	1	2	8	9	9	9	0	282	2	1	2	0	1	0
846	1	0	0	0	0	0	0	1	0	0	0	0	0	0	0	0	0	0	23	0	4	4	0	1	0	1	1	25	would not make a difference	they were pretty	0	1	0	0	3	8	4	9	10	1	242	2	1	1	0	1	1
847	0	0	0	0	0	0	0	0	0	0	1	0	0	0	0	0	0	0	30	1	3	2	1	4	1	0	1	25	I felt like I needed the money for myself.	N/A	1	0	0	0	6	4	5	10	10	1	279	1	0	6	0	0	1
848	0	0	0	0	0	0	0	0	0	0	0	0	0	1	0	0	0	0	47	0	5	2	1	4	1	0	2	75	na	N/A	1	0	0	0	6	10	10	5	7	1	989	1	0	7	0	0	0
849	0	0	0	0	0	0	0	0	0	0	0	0	0	1	0	0	35	1	25	1	4	2	1	5	1	0	3	125	good	N/A	1	0	0	1	6	6	6	6	6	1	64	1	0	2	0	0	0
850	0	1	0	0	0	0	0	1	0	0	0	0	0	0	0	0	0	0	43	0	5	1	0	4	1	0	1	25	doubt they would receive it	mix of black brown grey	0	1	0	0	2	8	9	5	6	1	580	2	1	6	0	1	1
851	0	0	1	0	0	0	0	0	0	0	1	0	0	0	0	0	0	0	33	0	4	2	1	1	0	1	1	25	Cause they were going to get 200 regardless	Nothing really.	0	1	0	0	6	7	9	4	8	0	212	2	1	9	0	1	1
852	0	0	0	0	0	1	0	0	0	0	0	0	0	0	1	0	1	1	33	0	1	2	1	4	1	0	1	25	Because my mom had cancer	Weird thing to have on this survey.	0	0	1	1	4	7	10	4	7	0	385	4	1	1	0	1	0
853	0	1	0	0	0	0	0	0	0	0	0	0	0	0	1	0	10	1	43	1	4	2	1	1	0	1	2	75	I like the charity	the were hard to tell what color they were	0	1	0	1	8	8	10	3	7	1	236	2	1	6	0	1	0
854	0	0	0	0	1	0	0	0	1	0	0	0	0	0	0	0	0	0	30	1	4	2	1	4	1	0	2	75	I think kids need a place to escape and be active.	They were intense.	0	1	0	0	6	9	10	2	8	1	384	2	1	10	0	1	0
855	0	0	0	0	0	0	0	0	0	0	1	0	0	0	0	0	0	0	18	1	3	2	1	2	0	1	3	125	You guys were already donating the same amount so why would I lose my own money for no reason.	N/A	1	0	0	0	5	6	6	6	6	1	185	1	0	6	0	0	1
856	1	0	0	0	0	0	1	0	0	0	0	0	0	0	0	0	35	1	24	0	3	4	0	5	1	0	1	25	I choose to donate to my chosen charity I feel its much needed in cancer cause	They were a bit scary	0	0	1	1	10	10	10	2	8	0	386	3	0	1	1	1	0
857	0	0	0	0	0	1	0	0	0	0	0	0	0	1	0	0	50	1	23	1	4	3	0	3	0	0	1	25	I think it was the best one out of the choices	I think they were put there to make you feel like someone was watching	0	0	1	1	6	8	6	4	6	1	294	3	0	7	1	1	0
858	0	1	0	0	0	0	0	0	0	0	0	0	0	1	0	0	70	1	29	1	4	2	1	4	1	0	1	25	150	gray colour	0	0	1	1	5	6	5	4	4	1	396	3	0	7	1	1	0
859	0	0	0	0	0	0	0	0	1	0	0	0	0	0	0	0	20	1	35	1	4	5	0	5	1	0	1	25	TO SUPPORT THE CHILDREN WHO ARE IN HUNGRY	N/A	1	0	0	1	5	5	7	5	8	1	263	1	0	7	0	0	0
860	0	0	0	1	0	0	1	0	0	0	0	0	0	0	0	0	50	1	50	0	4	2	1	1	0	1	1	25	I feel like this is a great cause and since this is money I wasn't expecting I would like to donate a portion of it to help others.	Pretty color, but kind of odd to be stared at.	0	0	1	1	5	6	6	8	10	1	613	4	1	2	0	1	0
861	0	0	0	1	0	0	0	0	0	0	0	0	0	1	0	0	50	1	47	0	4	5	0	3	0	0	1	25	I think he is having some disease	Its sign of some disease	0	1	0	1	5	6	9	5	7	1	302	2	1	1	0	1	0
862	0	0	0	0	0	0	0	0	0	0	1	0	0	0	0	0	0	0	38	1	4	2	1	1	0	1	2	75	I need money, plus it makes no overall difference to compensation the charity receives	N/A	1	0	0	0	4	7	8	7	3	1	127	1	0	6	0	0	1
863	0	0	0	0	0	0	1	0	0	0	0	0	0	0	0	0	25	1	34	0	4	2	1	4	1	0	2	75	I always give support	N/A	1	0	0	1	9	10	10	2	8	1	309	1	0	1	0	0	0
864	0	0	0	0	0	1	0	0	0	0	0	0	0	1	0	0	40	1	61	0	3	2	1	4	1	0	1	25	I donated the amount I felt like would benefit the charity and still leave me with some money left over.	The eyes were somewhat influential in making my decision.	0	0	1	1	8	10	10	3	10	1	389	3	0	9	1	1	0
865	0	0	0	1	0	0	0	1	0	0	0	0	0	0	0	0	0	0	42	1	4	2	1	5	1	0	1	25	I didn't see a reason to donate anything. The charity got the same amount either way, so I just kept all 200 ECUs.	I had a hard time telling what color they were. I also found them annoying. But they didn't influence my donation decision because donating didn't make sense for me or the charity.	0	1	0	0	3	3	5	10	3	1	307	2	1	7	0	1	1
866	0	0	0	0	0	0	0	1	0	0	0	0	0	0	0	0	0	0	47	0	4	2	1	1	0	1	1	25	I did not donate because it did not affect the amount they received.	N/A	1	0	0	0	3	4	5	9	9	1	198	1	0	1	0	0	1
867	0	0	0	0	0	0	0	0	1	0	0	0	0	0	0	0	75	1	28	1	4	3	0	4	1	0	1	25	It is important to help children to have a great future and hope that they can achieve great things	N/A	1	0	0	1	4	7	8	4	6	1	590	1	0	7	0	0	0
868	0	0	0	1	0	0	0	0	1	0	0	0	0	0	0	0	50	1	32	1	4	5	0	4	1	0	1	25	There are many children's need food as much we do.	Women's eye seeking for help	0	0	1	1	9	10	9	2	7	1	521	4	1	7	0	1	0
869	0	0	0	0	0	0	0	0	1	0	0	0	0	0	0	0	D	1	30	1	5	2	1	4	1	0	2	75	I LIKE TO TAKE CARE OF CHILDREN AND WANT TO FEED THEM	N/A	1	0	0	1	7	5	3	6	9	1	455	1	0	7	0	0	0
870	0	0	0	1	0	0	0	0	0	0	1	0	0	0	0	0	0	0	33	0	3	2	1	2	0	1	1	25	It didn't matter how much I donated to the charity because it would still receive the same amount and I really need money right now.	I thought that they could be interpreted into many different colors depending on the person looking at them.	0	1	0	0	5	6	7	6	9	1	423	2	1	1	0	1	1
871	1	0	0	0	0	0	0	1	0	0	0	0	0	0	0	0	5	1	49	0	5	1	0	1	0	1	2	75	No matter what I gave they received the same amount	They were creepy	0	0	1	1	2	8	9	4	4	1	344	3	0	7	1	1	1
872	0	0	0	0	1	0	0	0	0	0	0	0	0	1	0	0	0	0	31	0	5	2	1	4	1	0	2	75	na	na	0	1	0	0	6	9	9	4	9	1	816	2	1	7	0	1	0
873	0	0	0	0	0	0	0	0	0	0	0	0	0	1	0	0	20	1	24	0	5	2	1	5	1	0	2	75	none	N/A	1	0	0	1	5	5	7	7	6	1	201	1	0	1	0	0	0
874	0	0	1	0	0	0	0	0	0	0	0	0	0	1	0	0	0	0	49	0	4	2	1	5	1	0	2	75	it made no difference in the monetary amount the charity would receive	nothing really	0	0	1	0	6	9	10	5	6	1	358	4	1	4	0	1	0
875	1	0	0	0	0	0	0	0	0	0	1	0	0	0	0	0	0	0	37	0	4	2	1	3	0	0	1	25	the charity would receive the same amount whether I gave it or not, and I do not have much to share right now	they were interesting-maybe judging	0	0	1	0	2	7	8	10	7	1	473	4	1	7	0	1	1
876	1	0	0	0	0	0	0	0	0	0	0	0	0	1	0	0	0	0	31	0	4	2	1	3	0	0	1	25	because it didn't matter	they were freaky	0	0	1	0	7	7	6	7	8	0	564	3	0	10	1	1	0
877	1	0	0	0	0	0	1	0	0	0	0	0	0	0	0	0	35	1	25	1	4	2	1	1	0	1	2	75	I know that they do good work for those in need	Kinda creepy honestly	0	0	1	1	7	8	9	4	8	1	268	4	1	6	0	1	0
878	1	0	0	0	0	0	0	0	0	0	1	0	0	0	0	0	0	0	27	1	4	2	1	4	1	0	2	75	Need money	Creepy	0	1	0	0	6	10	10	2	8	0	269	2	1	7	0	1	1
879	1	0	0	0	0	0	0	1	0	0	0	0	0	0	0	0	0	0	42	0	5	1	0	3	0	0	2	75	The charity would receive the same final sum whether it came from me or the requester, so I felt that my contribution would make little difference.	They seemed a bit eerie and like they were following my every move.	0	0	1	0	6	9	10	4	10	1	503	3	0	7	1	1	1
880	0	0	0	0	0	0	0	0	0	0	0	1	0	0	0	0	0	0	45	1	5	2	1	1	0	1	1	25	If the amount donated to the charity was always going to be the same, I preferred to maximize my own bonus.	N/A	1	0	0	0	2	8	7	6	7	1	366	1	0	1	0	0	1
881	1	0	0	0	0	0	1	0	0	0	0	0	0	0	0	0	50	1	52	0	4	2	1	1	0	1	2	75	I beleive in the cause and support the environmental groups that make a difference.	Felt like someone was watching, but I didn't mind. It didn't change my decision.	0	0	1	1	6	5	10	2	10	1	1069	4	1	9	0	1	0
882	0	0	0	0	0	0	0	0	1	0	0	0	0	0	0	0	200	1	28	1	4	2	1	3	0	0	1	25	TO HELP THE CHILDREN WHO ARE BEING HUNGRY.	N/A	1	0	0	1	6	8	7	5	6	0	969	1	0	7	0	0	0
883	1	0	0	0	0	0	1	0	0	0	0	0	0	0	0	0	0	0	32	0	4	2	1	1	0	1	2	75	They are a good charity	weird	0	0	1	0	9	8	8	3	4	0	241	3	0	6	1	1	0
884	0	0	0	0	0	0	0	0	0	0	0	0	0	1	0	0	0	0	68	0	3	2	1	4	1	0	1	25	Chosen charity will still receive entire amount	N/A	1	0	0	0	8	9	10	2	10	1	319	1	0	2	0	0	0
885	0	0	0	0	0	0	0	0	0	0	0	0	0	1	0	0	0	0	31	1	3	2	1	1	0	1	1	25	I just did not donate because they will still receive the 200 ECU regardless of what I pick.	N/A	1	0	0	0	3	5	9	8	8	1	307	1	0	9	0	0	0
886	1	0	0	0	0	0	0	0	0	0	0	0	0	1	0	0	0	0	59	1	5	2	1	4	1	0	2	75	its my choice	its watching me	0	1	0	0	6	10	10	4	10	1	240	2	1	7	0	1	0
887	0	0	0	0	0	0	0	0	0	0	0	0	0	1	0	0	0	0	49	1	4	2	1	1	0	1	2	75	I will choose to donate on my own at a later time if I want.	N/A	1	0	0	0	7	4	8	4	8	1	217	1	0	2	0	0	0
888	0	0	0	1	0	0	0	0	1	0	0	0	0	0	0	0	7	1	35	1	4	2	1	5	1	0	2	75	Food for every child in the entire world is the most important one than other things	Looks blue and scary	0	1	0	1	5	7	8	5	6	1	365	2	1	7	0	1	0
889	0	0	0	0	0	0	0	1	0	0	0	0	0	0	0	0	0	0	62	0	4	2	1	5	1	0	1	25	I knew that the charity would receive 200 ECU no matter what I donated.	N/A	1	0	0	0	10	10	10	2	10	1	274	1	0	4	0	0	1
890	0	0	0	0	0	0	1	0	0	0	0	0	0	0	0	0	20	1	65	0	4	2	1	3	0	0	3	125	the charity is a worthy cause and receives 200 eu regardless	N/A	1	0	0	1	5	6	9	8	9	1	283	1	0	1	0	0	0
891	0	0	0	0	0	0	0	1	0	0	0	0	0	0	0	0	0	0	31	1	5	2	1	1	0	1	2	75	The charity would receive the same whether I donate or not.	N/A	1	0	0	0	4	8	8	5	6	1	272	1	0	7	0	0	1
892	0	0	0	0	0	0	0	0	1	0	0	0	0	0	0	0	25	1	35	1	4	5	0	4	1	0	1	25	TO SUPPORT THE CHILDREN	N/A	1	0	0	1	5	6	5	8	5	0	523	1	0	7	0	0	0
893	0	0	0	0	1	0	1	0	0	0	0	0	0	0	0	0	100	1	46	0	5	2	1	2	0	1	3	125	Because it was free money for a good cause and they need it more than I do	They were fine; not creepy or anything	0	0	1	1	4	7	6	4	3	1	366	4	1	11	0	1	0
894	0	1	0	0	0	0	0	0	0	0	0	1	0	0	0	0	0	0	38	0	4	2	1	1	0	1	1	25	It was going to get 200 points regardless, so I might as well get points too	it was hard to tell what color they were	0	1	0	0	2	4	7	7	9	1	191	2	1	9	0	1	1
895	0	0	0	0	1	0	0	0	0	0	0	0	0	1	0	0	0	0	25	0	5	2	1	3	0	0	2	75	na	na	0	0	1	0	7	10	8	5	9	1	492	3	0	7	1	1	0
896	0	0	0	1	0	0	1	0	0	0	0	0	0	0	0	0	40	1	52	1	5	2	1	5	1	0	4	175	It will be useful for needy	The eyes are real	0	0	1	1	7	7	7	6	8	0	5211	3	0	7	1	1	0
897	0	0	0	0	1	0	1	0	0	0	0	0	0	0	0	0	35	1	37	1	4	1	0	3	0	0	1	25	SAVE THEM	BLACK GOLD	0	0	1	1	8	8	10	5	6	0	744	4	1	2	0	1	0
898	0	0	0	0	1	0	0	0	0	0	0	0	0	1	0	0	30	1	25	1	4	2	1	5	1	0	4	175	1	2	0	1	0	1	6	6	8	5	6	1	190	2	1	2	0	1	0
899	0	0	0	0	0	0	1	0	0	0	0	0	0	0	0	0	10	1	22	1	4	2	1	1	0	1	2	75	Feels good to donate	N/A	1	0	0	1	7	6	6	6	7	0	245	1	0	1	0	0	0
900	0	0	0	0	0	0	0	0	0	0	0	0	0	1	0	0	35	1	31	1	5	2	1	4	1	0	2	75	I LIKE THIS	N/A	1	0	0	1	7	7	7	5	7	1	264	1	0	1	0	0	0
901	0	1	0	0	0	0	1	0	0	0	0	0	0	0	0	0	50	1	44	1	5	2	1	3	0	0	2	75	Because it will help the needy people	black coloured eyes	0	1	0	1	5	7	7	7	6	1	604	2	1	7	0	1	0
902	0	0	0	0	0	0	0	1	0	0	0	0	0	0	0	0	0	0	24	1	3	1	0	4	1	0	1	25	they wouldnt actually get money from me	N/A	1	0	0	0	6	7	8	6	7	1	250	1	0	1	0	0	1
903	1	0	0	0	0	0	0	0	1	0	0	0	0	0	0	0	50	1	28	0	4	2	1	3	0	0	1	25	to feed the poor children and orphans	sorrowful	0	0	1	1	7	8	6	2	6	1	466	3	0	7	1	1	0
904	0	1	0	0	0	0	1	0	0	0	0	0	0	0	0	0	75	1	44	0	4	2	1	2	0	1	2	75	Oxfam helps a lot of families get out of poverty and they have a high charity rating so 82 cents of every dollar raised goes back into the charity to benefit the people they are helping.	It was weird. Couldn't tell if they were blue or hazel	0	1	0	1	3	6	10	9	8	1	483	2	1	8	0	1	0
905	0	0	0	0	0	0	0	1	0	0	0	0	0	0	0	0	0	0	34	0	4	2	1	5	1	0	2	75	I choose not to donate because the instruction said the charity would get the max donation of 200 ECU regardless of how much I choose to donate. So I felt like my donation would not mean any extra help for the organization	N/A	1	0	0	0	5	10	10	6	6	1	289	1	0	7	0	0	1
906	1	0	0	0	0	0	0	0	0	0	0	0	0	1	0	0	30	1	28	0	5	2	1	4	1	0	3	125	Based on my intuition	anxious	0	0	1	1	6	6	8	6	7	1	325	3	0	1	1	1	0
907	0	0	0	0	0	0	0	1	0	0	0	0	0	0	0	0	0	0	31	0	5	2	1	1	0	1	2	75	The charity would get the same donation regardless if I donated or not, so there was no need for it to come out of my pocket.	N/A	1	0	0	0	2	7	8	7	5	1	144	1	0	6	0	0	1
908	1	0	0	0	0	0	0	0	0	0	1	0	0	0	0	0	0	0	22	1	3	4	0	4	1	0	2	75	I need money.	They are beautiful.	0	1	0	0	5	9	5	7	7	0	482	2	1	2	0	1	1
909	1	0	0	0	0	0	0	1	0	0	0	0	0	0	0	0	0	0	37	1	4	2	1	1	0	1	1	25	They would get the same amount no matter what I did.	I thought I was a little uncomfortable looking directly at eyes like that.	0	1	0	0	2	6	5	9	10	1	241	2	1	4	0	1	1
910	0	0	0	0	0	0	1	0	0	0	0	0	0	0	0	0	50	1	40	1	4	2	1	5	1	0	2	75	I donated to help the needy	N/A	1	0	0	1	8	7	9	3	10	1	474	1	0	2	0	0	0
911	0	0	0	0	1	0	0	1	0	0	0	0	0	0	0	0	0	0	20	1	3	1	0	1	0	1	1	25	I chose not to donate because it didn't matter if I did or not the charity would receive their amount.	A little judgemental	0	1	0	0	5	7	5	9	9	1	258	2	1	8	0	1	1
912	1	0	0	0	0	0	0	0	0	0	0	0	0	0	1	0	50	1	36	1	4	2	1	6	999	999	2	75	Cancer is one of the most terrible diseases and I have seen how they suffer and try to stay in	Nice eyes but he has some sadness in his look	0	0	1	1	3	9	10	6	8	0	794	4	1	1	0	1	0
913	0	1	0	0	0	0	0	1	0	0	0	0	0	0	0	0	0	0	25	0	4	1	0	4	1	0	1	25	It didn't make a difference if I donate or not, they would receive the same amount.	They were pretty but hard to tell if blue or gray.	0	1	0	0	9	8	6	5	4	1	223	2	1	7	0	1	1
914	0	0	0	0	0	0	0	0	0	1	0	0	0	0	0	0	50	1	50	1	3	2	1	4	1	0	2	75	Cancer needs a cure	N/A	1	0	0	1	8	9	8	5	2	0	400	1	0	1	0	0	0
915	0	0	0	1	0	0	0	1	0	0	0	0	0	0	0	0	0	0	41	0	3	2	1	1	0	1	1	25	They would receive 200 regardless of how much I donated.	It was an interesting aspect to add.	0	0	1	0	6	9	8	7	10	1	317	4	1	10	0	1	1
916	0	0	0	0	0	0	0	1	0	0	0	0	0	0	0	0	0	0	28	1	3	2	1	3	0	0	1	25	not enough info on the charity	N/A	1	0	0	0	4	5	5	6	5	0	299	1	0	1	0	0	1
917	0	0	1	0	0	0	0	1	0	0	0	0	0	0	0	0	0	0	64	1	4	2	1	2	0	1	2	75	Because no matter what I did, the charity would receive the same amount.	They didn't affect me one way or another.	0	0	1	0	3	8	10	3	6	1	322	3	0	6	1	1	1
918	0	0	0	0	0	0	0	0	0	0	0	0	0	0	1	0	50	1	30	0	3	2	1	2	0	1	1	25	because my mom had cancer and it is a good cause	N/A	1	0	0	1	5	9	5	6	9	1	425	1	0	1	0	0	0
919	0	1	0	0	0	0	0	0	0	0	0	0	0	1	0	0	0	0	34	1	3	2	1	1	0	1	3	125	I didn't want to donate at this time.	They looked grey to me.	0	1	0	0	3	8	9	4	7	0	259	2	1	1	0	1	0
920	0	0	1	0	0	0	0	0	1	0	0	0	0	0	0	0	25	1	39	0	3	2	1	1	0	1	1	25	I believe that big brothers big sisters has and will continue to help lots of misguided children	The eyes did not play a factor in my decision	0	0	1	1	10	9	9	2	6	1	659	4	1	4	0	1	0
921	0	0	0	0	1	0	0	0	0	1	0	0	0	0	0	0	50	1	49	0	4	5	0	5	1	0	2	75	STRENGTHENS PERSONAL VALUES	Stress	0	1	0	1	7	7	6	6	7	1	8397	2	1	7	0	1	0
922	0	0	0	1	0	0	1	0	0	0	0	0	0	0	0	0	10	1	29	1	5	2	1	5	1	0	2	75	i love to donatw	the eyes watching me	0	0	1	1	7	10	10	3	9	1	295	3	0	7	1	1	0
923	0	0	0	0	0	0	0	1	0	0	0	0	0	0	0	0	0	0	32	0	4	2	1	3	0	0	1	25	because they would get the same amount either way	N/A	1	0	0	0	4	7	6	7	4	1	212	1	0	1	0	0	1
924	0	0	0	0	1	0	0	0	0	0	0	0	0	1	0	0	100	1	31	0	4	2	1	4	1	0	2	75	donate	nice	0	0	1	1	6	8	7	2	5	1	698	3	0	7	1	1	0
925	1	0	0	0	0	0	0	0	0	0	1	0	0	0	0	0	0	0	40	0	4	2	1	1	0	1	2	75	I wanted the money for myself	they were creepy	0	0	1	0	8	10	10	2	8	1	497	3	0	11	1	1	1
926	1	0	0	0	0	0	0	0	0	0	0	0	0	1	0	0	35	1	46	0	4	2	1	5	1	0	2	75	I fell they are trustworthy	feeling sad	0	1	0	1	6	7	8	5	6	1	1199	2	1	1	0	1	0
927	0	0	0	0	0	0	0	0	0	0	1	0	0	0	0	0	0	0	33	1	3	2	1	1	0	1	1	25	because i could use the money right now too. donate to me please	N/A	1	0	0	0	6	8	8	4	6	0	344	1	0	6	0	0	1
928	0	0	0	0	0	0	0	0	0	0	1	0	0	0	0	0	0	0	73	0	4	2	1	1	0	1	1	25	I no longer can afford to donate.	N/A	1	0	0	0	3	6	10	4	10	1	414	1	0	6	0	0	1
929	0	0	0	0	0	0	0	0	0	0	1	0	0	0	0	0	50	1	38	0	4	2	1	4	1	0	2	75	Because either way they receive the 200 and I need the money but I also wanted to donate	N/A	1	0	0	1	2	4	7	8	7	0	559	1	0	1	0	0	1
930	1	0	0	0	0	0	0	1	0	0	0	0	0	0	0	0	0	0	39	1	4	2	1	4	1	0	2	75	They would still receive 200 no matter what I did.	Creepy!	0	0	1	0	3	6	10	4	7	1	302	3	0	10	1	1	1
931	0	0	0	0	0	0	1	0	0	0	0	0	0	0	0	0	100	1	31	1	5	2	1	4	1	0	2	75	One of the major positive effects of donating money to charity simply feeling good about giving	N/A	1	0	0	1	7	6	7	5	8	0	794	1	0	1	0	0	0
932	0	0	0	0	0	0	1	0	0	0	0	0	0	0	0	0	35	1	35	1	4	2	1	3	0	0	2	75	help other	N/A	1	0	0	1	5	7	7	5	4	1	123	1	0	7	0	0	0
933	0	0	1	0	0	0	0	1	0	0	0	0	0	0	0	0	0	0	20	1	4	4	0	1	0	1	1	25	The charity would get 200 ECU either way	I don't know what color they were; I just guessed	0	0	1	0	3	7	5	5	5	1	306	3	0	6	1	1	1
934	0	0	0	0	0	0	1	0	0	0	0	0	0	0	0	0	20	1	39	0	4	4	0	4	1	0	2	75	I like to donate for good cause	N/A	1	0	0	1	8	10	10	3	6	1	346	1	0	7	0	0	0
935	0	0	0	0	1	0	0	0	0	0	0	0	0	1	0	0	4	1	29	0	5	2	1	4	1	0	1	25	150	ash	0	1	0	1	7	6	5	5	7	1	244	2	1	7	0	1	0
936	0	0	0	0	0	0	0	1	0	0	0	0	0	0	0	0	0	0	31	0	3	2	1	5	1	0	1	25	Because no matter what I donated the Charity would still recieve the same amount	N/A	1	0	0	0	3	4	7	9	9	0	464	1	0	1	0	0	1
937	0	1	0	0	0	0	0	0	0	0	0	0	0	1	0	0	40	1	29	0	4	3	0	4	1	0	2	75	150	ash eye	0	1	0	1	6	6	6	6	6	1	375	2	1	7	0	1	0
938	1	0	0	0	0	0	1	0	0	0	0	0	0	0	0	0	25	1	38	1	4	2	1	1	0	1	2	75	Because every little bit helps	Creepy	0	1	0	1	3	9	10	2	9	1	190	2	1	6	0	1	0
939	0	1	0	0	0	0	0	1	0	0	0	0	0	0	0	0	0	0	61	0	4	2	1	3	0	0	1	25	Because it wasn't going to change the amount they received in any way. There was no point to it.	Sometimes they looked grey, sometimes they looked green, sometimes they looked hazel. I really couldn't settle on a color for them.	0	1	0	0	3	8	5	7	10	1	402	2	1	10	0	1	1
940	0	0	0	0	0	1	0	0	0	0	0	0	0	1	0	0	25	1	29	1	4	2	1	3	0	0	1	25	Current situation is the reason for choose that one.	Expect Something	0	1	0	1	7	10	8	6	7	1	616	2	1	6	0	1	0
941	1	0	0	0	0	0	0	0	0	0	0	0	0	1	0	0	20	1	42	1	4	2	1	5	1	0	1	25	20	good	0	0	1	1	6	6	6	6	7	0	294	3	0	1	1	1	0
942	0	0	0	0	0	0	0	1	0	0	0	0	0	0	0	0	0	0	48	0	4	2	1	4	1	0	1	25	they would receive the same amount whether I gave or not.	N/A	1	0	0	0	6	5	10	4	10	1	597	1	0	1	0	0	1
943	0	0	0	0	0	0	0	1	0	0	0	0	0	0	0	0	0	0	24	1	4	2	1	1	0	1	1	25	Regardless of my choice they still received the same amount.	N/A	1	0	0	0	7	9	7	6	8	0	614	1	0	1	0	0	1
944	0	1	0	0	0	0	0	0	0	0	0	0	1	0	0	0	35	1	37	0	3	2	1	3	0	0	1	25	I wanted to at least donate something, but I had to keep most of it.	They looked bluish gray	0	1	0	1	3	3	7	10	8	1	352	2	1	1	0	1	0
945	0	0	0	0	0	0	0	0	0	0	0	0	0	0	1	0	0	0	36	0	4	2	1	3	0	0	1	25	I know people who have struggled with this	N/A	1	0	0	0	6	10	9	6	9	1	312	1	0	1	0	0	0
946	1	0	0	0	0	0	1	0	0	0	0	0	0	0	0	0	1	1	60	1	3	2	1	2	0	1	1	25	I think it is a good cause	they were creepy	0	0	1	1	8	8	8	4	8	1	551	3	0	2	1	1	0
947	0	0	0	0	0	0	0	0	0	0	0	0	0	1	0	0	35	1	25	1	5	2	1	5	1	0	2	75	nothing	N/A	1	0	0	1	5	5	6	6	6	1	149	1	0	2	0	0	0
948	0	0	1	0	0	0	0	0	0	0	0	0	0	0	0	1	0	0	51	1	5	2	1	5	1	0	2	75	I chose not to donate because I prefer to give money to charities directly rather than through third parties, and I prefer to donate to only those charities where I can confirm most of the money will be used for the cause they support rather than administrative costs.	I thought the eyes were pleasant to look at and didn't have an impact on my decision about whether to donate to my chosen charity.	0	0	1	0	8	10	10	4	10	1	1348	4	1	1	0	1	1
949	1	0	0	0	0	0	0	1	0	0	0	0	0	0	0	0	0	0	67	0	4	2	1	5	1	0	2	75	They are going to get 200 with or without my donation	They were concerned eyes	0	1	0	0	6	9	10	3	6	0	454	2	1	1	0	1	1
950	1	0	0	0	0	0	0	0	0	0	0	0	0	1	0	0	0	0	30	0	3	2	1	5	1	0	2	75	I thought about how much money I wanted to receive.	They felt like the were judging.	0	1	0	0	2	10	6	9	8	0	321	2	1	2	0	1	0
951	0	0	0	1	0	0	0	0	0	0	1	0	0	0	0	0	0	0	30	0	3	2	1	4	1	0	2	75	Because they get 200 either way I can keep mine and be okay with that.	The eyes were a little strange.	0	1	0	0	2	9	9	8	7	1	319	2	1	2	0	1	1
952	0	0	0	0	0	1	0	0	0	0	0	0	0	1	0	0	5	1	43	1	5	1	0	5	1	0	2	75	Doctors dealing with people from all ethics is the greatest jo for me and a biggest sacrifice.	Kind of telling me to donate because is needed	0	0	1	1	6	9	9	4	9	1	657	3	0	6	1	1	0
953	0	1	0	0	0	0	0	1	0	0	0	0	0	0	0	0	0	0	24	1	3	4	0	2	0	1	1	25	They would still be getting 200.	They were gray and blinking.	0	1	0	0	5	10	10	6	10	1	260	2	1	9	0	1	1
954	0	0	0	1	0	0	0	0	1	0	0	0	0	0	0	0	50	1	30	0	4	2	1	5	1	0	3	125	I love children	Very sharp	0	1	0	1	7	7	5	9	4	1	157	2	1	7	0	1	0
955	0	0	0	0	0	0	1	0	0	0	0	0	0	0	0	0	35	1	25	0	5	2	1	4	1	0	2	75	i donate money in some poor people is does not eating food	N/A	1	0	0	1	5	5	5	7	5	1	303	1	0	1	0	0	0
956	0	0	0	0	0	0	0	0	0	1	0	0	0	0	0	0	50	1	37	0	5	4	0	2	0	1	2	75	I chose to donate because they are concerned about the environment.	N/A	1	0	0	1	3	5	6	8	10	1	624	1	0	9	0	0	0
957	0	0	0	1	0	0	0	1	0	0	0	0	0	0	0	0	0	0	53	1	4	2	1	1	0	1	1	25	My contribution only reduces the amount I receive rather than the charity	Interesting - needs better lighting to really see the color.	0	1	0	0	4	6	7	7	8	1	463	2	1	2	0	1	1
958	0	0	0	0	1	0	0	0	1	0	0	0	0	0	0	0	50	1	37	0	4	3	0	4	1	0	2	75	I have a kid aged 12 and as a mother i wanted to feed all the childrens who are in need	Did not get that	0	0	1	1	7	7	6	5	6	1	677	3	0	7	1	1	0
959	0	0	0	1	0	0	0	1	0	0	0	0	0	0	0	0	0	0	61	0	3	2	1	5	1	0	1	25	Because no matter what I donated the charity was still going to get the same amount	they looked old	0	0	1	0	10	10	10	4	4	1	447	3	0	1	1	1	1
960	0	0	0	0	1	0	0	0	0	0	0	1	0	0	0	0	150	1	44	0	4	3	0	3	0	0	2	75	i choose 150	more powerful	0	1	0	1	5	6	6	6	6	1	214	2	1	1	0	1	1

## Sheet: Data explanations
Variable	Description
id	The ID number given to a particular participant
emotion	Dummy variable which equals 1 if the participant's response to what they thought about the eyes was categorized as "Emotion and Feeling"
eye_color	Dummy variable which equals 1 if the participant's response to what they thought about the eyes was categorized as "Eye Color Perception"
indifference	Dummy variable which equals 1 if the participant's response to what they thought about the eyes was categorized as "Indifference or Minimal Impact"
description	Dummy variable which equals 1 if the participant's response to what they thought about the eyes was categorized as "Observation and Description"
other	Dummy variable which equals 1 if the participant's response to what they thought about the eyes was categorized as "Other or Unrelated"
influence	Dummy variable which equals 1 if the participant's response to what they thought about the eyes was categorized as "Purpose or Influence"
altr	Dummy variable which equals 1 if the participant's response to why they gave was categorized as "Altruistic Reasons/Support for Charity"
char_ineff	Dummy variable which equals 1 if the participant's response to why they gave was categorized as "Charity Ineffectiveness"
chil_supp	Dummy variable which equals 1 if the participant's response to why they gave was categorized as "Children/Youth Support"
pers_value	Dummy variable which equals 1 if the participant's response to why they gave was categorized as "Comments Expressing Personal Values"
finance	Dummy variable which equals 1 if the participant's response to why they gave was categorized as "Financial Need/Personal Gain"
max	Dummy variable which equals 1 if the participant's response to why they gave was categorized as "Maximizing Earnings"
mixed_feel	Dummy variable which equals 1 if the participant's response to why they gave was categorized as "Mixed Feelings/Compromise"
other_r	Dummy variable which equals 1 if the participant's response to why they gave was categorized as "Other Reasons"
connect	Dummy variable which equals 1 if the participant's response to why they gave was categorized as "Personal Connection to Charity"
trust_is	Dummy variable which equals 1 if the participant's response to why they gave was categorized as "Trust Issues with Charities"
Donation	Amount donated to charity by the participant in US cents, range from 0 to 200
give	=1 if donation>0
Age	The participant's self-reported age
Male	Dummy variable which equals 1 if the participant indicated that their gender was male
Education	Discrete variable capturing participants self-reported highest education level where 1="Not applicable", 2="Primary School", 3="High School", 4="College Undergraduate Degree" and 5="Postgraduate Degree"
Ethnicity	Discrete variable capturing participant's self-reported ethnicity where 1="African American", 2="Caucasian", 3="Hispanic/Latino", 4="Asian", 5="Native American", 6="Other" and 7="Prefer not to say"
Caucasian	Dummy variable which equals 1 if the participant indicated that they were Caucasian
Religion	Discrete variable measuring the response to the statement "My religion is very important to me" where 1="Strongly Disagree", 2="Disagree", 3="Neutral", 4="Agree", 5="Strongly Agree" and 6="Prefer not to say"
strongrel	1 if respondent answer strongly agreed or agreed to the statement "My religion is very important to me"
weakrel	1 if respondent answer strongly disagreed or disagreed to the statement "My religion is very important to me"
Income	Discrete variable measuring participant's self-reported income where 1="Less than $49999", 2="$50000 - $99999", 3="$100000 - $149999", 4="$150000 - $199999", 5="200000 - $249999" and 6="More than $250000"
inc	= midpoint of self-reported income range (000); for the open-ended range, 300 is used
why give/notgive	Open ended response to why they chose to give
Whatdinkabouttheeye	Open ended response to what they thought about the eyes
Noeyes	Dummy variable which equals 1 if the participant was in the No eyes treatment
Dynamiceyes	Dummy variable which equals 1 if the participant was in the Dynamic eyes treatment
Turnoffeyes	Dummy variable which equals 1 if the participant was in the Turn off eyes treatment
PosDonation	Dummy variable which equals 1 if the participant made a positive donation
Extra	Discrete variable capturing the participant's level of extraversion, range from 2 to 10
Agreeable	Discrete variable capturing the participant's level of agreeableness, range from 2 to 10
Conscien	Discrete variable capturing the participant's level of conscientiousness, range from 2 to 10
Neuro	Discrete variable capturing the participant's level of neuroticism, range from 2 to 10
Openn	Discrete variable capturing the participant's level of openness, range from 2 to 10
First	Dummy variable which equals 1 if the participant correctly answered both comprehension questions on their first attempt
Time	The time taken for the participant to complete all parts of the survey
order	Discrete variable used to order treatments where 1="No eyes treatment", 2="Dynamic eyes treatment", 3="Turned off eyes within turn off eyes treatment" and 4="Left eyes on within turn off eyes treatment"
eyeson	Dummy variable which equals 1 if the eyes were on the computer screen when the participant made their donation decision
Charity	Discrete variable capturing participants chosen charity where 1="American Cancer Society", 2="American Red Cross", 4="Big Brothers Big Sisters", 6="Doctors Without Borders", 7="Feed the Children", 8="Oxfam America", 11="Safe Horizon", 9="Sierra Club" and 10="YMCA"
turnedoff	Dummy variable which equals 1 if the participant turned the eyes off
saweyes	Dummy variable which equals 1 if the participant was in the Dynamic eyes or the Turn off eyes treatments
selfish	Dummy variable which equals 1 if the participant's comment in realtion to why they gave was classified to one of the following four categories: Financial Need/Personal Gain; Charity Ineffectiveness; Maximizing Earnings; and Trust Issues with Charities, regardless of any other classification
